# Supplementary material for: Implicating type 2 diabetes effector genes in relevant metabolic cellular models using promoter-focused Capture-C
Source: Diabetologia. 2024 Sep 6;67(12):2740–53. doi: 10.1007/s00125-024-06261-x (PMC11604697; doi:10.1007/s00125-024-06261-x)
Supplement: Supplementary file 2 — ESM Tables (XLSX 21628 KB) [file 125_2024_6261_MOESM2_ESM.xlsx]

## Sheet: Tables
ESM Table 1: Number of significant loops identified in each cell line at each resolution
ESM Table 2: Number of open chromatin regions annotated to a gene by promoter interaction (PIR-OCRs) or that do not (nonPIR-OCR)
ESM Table 3: Number of bait to bait contacts observed per cell type.
ESM Table 4: Results of the partitioned LD score regression analyses
ESM Table 5: Results of the variant to gene mapping for type 2 diabetes GWAS. Indicates implicated gene and implicated variant (proxy column).
ESM Table 6: Variant to gene implicated genes with mouse phenotypes reported by the international mouse phenotyping consortium.
ESM Table 7: Predicted effects of implicated variants on Transcription factor motif affinity.
ESM Table 8: Transcription factor motif comparison with ENCODE.
ESM Table 9: Subset of genes nominated by other approaches.
ESM Table 10: Subset of gene nominated in previously published Acinar, Alpha, and Beta HiC maps.
ESM Table 11: Comparison of chromatin contact nominated genes with eQTLs from GTeX
ESM Table 12: Overlap of chromatin contact nominated genes with colocalized eQTLs.

## Sheet: ESM_Table 1
cell	resolution	count
EndoC-BH1	1frag	53689
EndoC-BH1	4frag	92152
HepG2	1frag	229880
HepG2	4frag	293618
SGBS_diff	1frag	136782
SGBS_diff	4frag	262199
SGBS_undiff	1frag	80449
SGBS_undiff	4frag	155569

## Sheet: ESM_Table 2
celltype	class	count
EndoC-BH1	PIR	13261
HepG2	PIR	26316
SGBS_diff	PIR	20101
SGBS_undiff	PIR	18909
EndoC-BH1	nonPIR	55335
HepG2	nonPIR	46980
SGBS_diff	nonPIR	32508
SGBS_undiff	nonPIR	55387

## Sheet: ESM_Table 3
celltype	frag	b2b	n	sum	percent
EndoC-BH1	1frag	b2b	8139	53689	15.1595
EndoC-BH1	4frag	b2b	26639	92152	28.9077
EndoC-BH1	4frag	nonb2b	65513	92152	71.0923
EndoC-BH1	1frag	nonb2b	45550	53689	84.8405
HepG2	1frag	b2b	28391	229880	12.3504
HepG2	4frag	b2b	71426	293618	24.3262
HepG2	4frag	nonb2b	222192	293618	75.6738
HepG2	1frag	nonb2b	201489	229880	87.6496
SGBS_diff	1frag	b2b	17409	136782	12.7276
SGBS_diff	4frag	b2b	45991	262199	17.5405
SGBS_diff	4frag	nonb2b	216208	262199	82.4595
SGBS_diff	1frag	nonb2b	119373	136782	87.2724
SGBS_undiff	1frag	b2b	14724	80449	18.3023
SGBS_undiff	4frag	b2b	39425	155569	25.3425
SGBS_undiff	4frag	nonb2b	116144	155569	74.6575
SGBS_undiff	1frag	nonb2b	65725	80449	81.6977

## Sheet: ESM_Table 4
trait	gwas_data_pmid	celltype	Prop._SNPs	Prop._h2	Prop._h2_std_error	Enrichment	Enrichment_std_error	Enrichment_p	Enrichment_fdr	significant	z
AD	30617256	EndoC-BH1	0.0275873	-0.0455008	0.184393	-1.64934	6.68397	0.701751	0.869273	NS	-0.529442
Anorexia	28494655	EndoC-BH1	0.0275873	0.128213	0.150894	4.64751	5.46969	0.502389	0.790591	NS	-0.00598909
BMI	30124842	EndoC-BH1	0.0275873	0.145146	0.023955	5.26132	0.868332	6.13623e-06	0.00010227	Sig	4.37269
coronary_artery_disease	26343387	EndoC-BH1	0.0275873	0.0708968	0.0503072	2.5699	1.82356	0.387415	0.659446	NS	0.286063
fetalBodyWeight	31043758	EndoC-BH1	0.0275873	0.125955	0.0335983	4.56568	1.21789	0.00372072	0.0286209	Sig	2.67642
heart_failure	31919418	EndoC-BH1	0.0275873	0.0338689	0.0715835	1.2277	2.5948	0.929971	0.97212	NS	-1.47557
height	30124842	EndoC-BH1	0.0275873	0.102703	0.0217666	3.72284	0.789008	0.000658543	0.00621905	Sig	3.21223
jointGwasMc_HDL	24097068	EndoC-BH1	0.0275873	0.00969968	0.0580933	0.351599	2.1058	0.755761	0.891382	NS	-0.692731
jointGwasMc_LDL	24097068	EndoC-BH1	0.0275873	0.0637393	0.0761699	2.31046	2.76105	0.625535	0.851869	NS	-0.320049
jointGwasMc_TC	24097068	EndoC-BH1	0.0275873	0.0299311	0.0684031	1.08496	2.47951	0.97212	0.97212	NS	-1.91291
jointGwasMc_TG	24097068	EndoC-BH1	0.0275873	0.0298133	0.0629646	1.08069	2.28237	0.970725	0.97212	NS	-1.89155
lengthAtBirth	25281659	EndoC-BH1	0.0275873	0.255579	0.12419	9.26436	4.5017	0.0624461	0.195144	NS	1.53456
MAGIC_HOMA-B	20081858	EndoC-BH1	0.0275873	0.25841	0.154891	9.36697	5.61459	0.124999	0.363925	NS	1.15035
MAGIC_HOMA-IR	20081858	EndoC-BH1	0.0275873	-0.0384424	0.140824	-1.39348	5.10468	0.638805	0.851869	NS	-0.355267
MAGIC1000G_2hGlu	20081857	EndoC-BH1	0.0275873	0.124647	0.115785	4.51828	4.19702	0.399742	0.659446	NS	0.254015
MAGIC1000G_FG	20081858	EndoC-BH1	0.0275873	0.408094	0.0872878	14.7928	3.16406	4.54559e-07	9.09117e-06	Sig	4.91035
MAGIC1000G_FI	20081858	EndoC-BH1	0.0275873	0.0718525	0.0532264	2.60455	1.92938	0.405238	0.659446	NS	0.239812
MAGIC1000G_HbA1c	20858683	EndoC-BH1	0.0275873	0.124083	0.0510057	4.49784	1.84888	0.0426007	0.142002	nominal	1.72127
pancCancer.Rashkin_NatComm2020	32887889	EndoC-BH1	0.0275873	7.16284	659.272	259.642	23897.7	0.202405	0.469964	NS	0.83306
PCOS_Day2018	30566500	EndoC-BH1	0.0275873	0.0391851	0.171961	1.4204	6.23335	0.946372	0.97212	NS	-1.61065
SCZ.25056061	25056061	EndoC-BH1	0.0275873	0.0928076	0.0255676	3.36414	0.926787	0.0105129	0.058405	nominal	2.30752
SLE.28714469	28714469	EndoC-BH1	0.0275873	0.0917159	0.0732955	3.32457	2.65685	0.348613	0.645387	NS	0.389067
T1D.Chiou_Nat2021	34012112	EndoC-BH1	0.0275873	0.125007	0.0965777	4.53131	3.5008	0.304476	0.581004	NS	0.511571
T2D	30297969	EndoC-BH1	0.0275873	0.22254	0.0324776	8.06677	1.17727	1.32184e-08	3.63472e-07	Sig	5.56353
WHR_UKBB_GIANT_META	30239722	EndoC-BH1	0.0275873	0.0589258	0.0275817	2.13597	0.999797	0.255904	0.544476	NS	0.656026
AD	30617256	HepG2	0.0127312	-0.0530968	0.131223	-4.17059	10.3072	0.625533	0.851869	NS	-0.320045
Anorexia	28494655	HepG2	0.0127312	0.117284	0.104358	9.21233	8.19697	0.307932	0.581004	NS	0.50172
BMI	30124842	HepG2	0.0127312	0.0202974	0.0138599	1.59429	1.08865	0.584801	0.835429	NS	-0.21419
coronary_artery_disease	26343387	HepG2	0.0127312	0.151191	0.0463535	11.8756	3.64092	0.00291036	0.024253	Sig	2.75771
fetalBodyWeight	31043758	HepG2	0.0127312	0.0746702	0.0281043	5.86511	2.2075	0.0285563	0.118985	nominal	1.90245
heart_failure	31919418	HepG2	0.0127312	0.11657	0.0525448	9.15621	4.12723	0.0415072	0.142002	nominal	1.73346
height	30124842	HepG2	0.0127312	0.0924075	0.0202691	7.25832	1.59208	0.000101526	0.00145038	Sig	3.71519
jointGwasMc_HDL	24097068	HepG2	0.0127312	0.114146	0.0480914	8.96577	3.77743	0.0265969	0.115639	nominal	1.93334
jointGwasMc_LDL	24097068	HepG2	0.0127312	0.1668	0.0772151	13.1016	6.065	0.0452803	0.146065	nominal	1.69245
jointGwasMc_TC	24097068	HepG2	0.0127312	0.176023	0.0757096	13.826	5.94675	0.0326317	0.125506	nominal	1.84345
jointGwasMc_TG	24097068	HepG2	0.0127312	0.0990281	0.04496	7.77835	3.53147	0.0316248	0.125506	nominal	1.85743
lengthAtBirth	25281659	HepG2	0.0127312	0.111844	0.0906554	8.785	7.1207	0.27189	0.558323	NS	0.607106
MAGIC_HOMA-B	20081858	HepG2	0.0127312	-0.113905	0.0966123	-8.94687	7.58859	0.175833	0.450853	NS	0.931364
MAGIC_HOMA-IR	20081858	HepG2	0.0127312	-0.129682	0.116555	-10.1861	9.15502	0.206784	0.469964	NS	0.81763
MAGIC1000G_2hGlu	20081857	HepG2	0.0127312	0.140622	0.0855113	11.0454	6.71665	0.127374	0.363925	NS	1.13889
MAGIC1000G_FG	20081858	HepG2	0.0127312	0.128533	0.0432782	10.0958	3.39937	0.00627531	0.0448237	Sig	2.49627
MAGIC1000G_FI	20081858	HepG2	0.0127312	0.0646326	0.0380734	5.07669	2.99055	0.158497	0.417097	NS	1.00065
MAGIC1000G_HbA1c	20858683	HepG2	0.0127312	0.0748228	0.0418694	5.8771	3.28871	0.142517	0.39588	NS	1.06908
pancCancer.Rashkin_NatComm2020	32887889	HepG2	0.0127312	-0.620316	22.6591	-48.7239	1779.8	0.837363	0.945417	NS	-0.983678
PCOS_Day2018	30566500	HepG2	0.0127312	0.226018	0.150645	17.753	11.8327	0.147116	0.397612	NS	1.04888
SCZ.25056061	25056061	HepG2	0.0127312	0.0101151	0.0209168	0.794507	1.64295	0.900429	0.957903	NS	-1.284
SLE.28714469	28714469	HepG2	0.0127312	0.0363835	0.0787872	2.85781	6.18849	0.745603	0.891382	NS	-0.660715
T1D.Chiou_Nat2021	34012112	HepG2	0.0127312	0.0546214	0.0743474	4.29034	5.83976	0.565174	0.819093	NS	-0.164101
T2D	30297969	HepG2	0.0127312	0.0706284	0.0242849	5.54764	1.9075	0.0194624	0.0884656	nominal	2.06498
WHR_UKBB_GIANT_META	30239722	HepG2	0.0127312	0.0746297	0.0258539	5.86193	2.03074	0.0172821	0.0822959	nominal	2.11343
AD	30617256	SGBS_diff	0.0220415	-0.178137	0.190061	-8.08188	8.62289	0.273578	0.558323	NS	0.602027
Anorexia	28494655	SGBS_diff	0.0220415	0.0461729	0.159869	2.09482	7.2531	0.879706	0.957903	NS	-1.17352
BMI	30124842	SGBS_diff	0.0220415	0.00324379	0.0140513	0.147168	0.637492	0.185033	0.462582	NS	0.89635
coronary_artery_disease	26343387	SGBS_diff	0.0220415	0.2136	0.0769849	9.69081	3.49273	0.01523	0.0761501	nominal	2.16406
fetalBodyWeight	31043758	SGBS_diff	0.0220415	0.13616	0.043499	6.17746	1.97351	0.00889733	0.0556083	nominal	2.36986
heart_failure	31919418	SGBS_diff	0.0220415	0.0800682	0.0670995	3.63262	3.04424	0.387737	0.659446	NS	0.285221
height	30124842	SGBS_diff	0.0220415	0.177377	0.0265451	8.0474	1.20432	1.45389e-08	3.63472e-07	Sig	5.5469
jointGwasMc_HDL	24097068	SGBS_diff	0.0220415	0.353503	0.092772	16.0381	4.20897	0.000684095	0.00621905	Sig	3.20128
jointGwasMc_LDL	24097068	SGBS_diff	0.0220415	0.220542	0.079824	10.0058	3.62153	0.0130745	0.068813	nominal	2.22399
jointGwasMc_TC	24097068	SGBS_diff	0.0220415	0.253998	0.0885924	11.5236	4.01935	0.0102528	0.058405	nominal	2.31697
jointGwasMc_TG	24097068	SGBS_diff	0.0220415	0.229104	0.0790674	10.3942	3.58721	0.0071492	0.0476614	Sig	2.44968
lengthAtBirth	25281659	SGBS_diff	0.0220415	0.0045827	0.127026	0.207912	5.76304	0.890407	0.957903	NS	-1.22869
MAGIC_HOMA-B	20081858	SGBS_diff	0.0220415	0.214998	0.16496	9.75423	7.48409	0.240864	0.523616	NS	0.703528
MAGIC_HOMA-IR	20081858	SGBS_diff	0.0220415	0.169272	0.174598	7.67968	7.92134	0.388286	0.659446	NS	0.283788
MAGIC1000G_2hGlu	20081857	SGBS_diff	0.0220415	0.121969	0.122108	5.53361	5.5399	0.408857	0.659446	NS	0.230487
MAGIC1000G_FG	20081858	SGBS_diff	0.0220415	0.0161425	0.0717253	0.732367	3.25411	0.934224	0.97212	NS	-1.50801
MAGIC1000G_FI	20081858	SGBS_diff	0.0220415	0.22406	0.0574426	10.1654	2.60611	0.000227603	0.00284504	Sig	3.50582
MAGIC1000G_HbA1c	20858683	SGBS_diff	0.0220415	0.0829671	0.0496624	3.76414	2.25313	0.206186	0.469964	NS	0.819727
pancCancer.Rashkin_NatComm2020	32887889	SGBS_diff	0.0220415	2.30525	107.651	104.587	4884	0.677611	0.868732	NS	-0.461028
PCOS_Day2018	30566500	SGBS_diff	0.0220415	-0.168139	0.190926	-7.62829	8.66211	0.295526	0.579464	NS	0.537311
SCZ.25056061	25056061	SGBS_diff	0.0220415	0.02333	0.0284789	1.05846	1.29206	0.963907	0.97212	NS	-1.79794
SLE.28714469	28714469	SGBS_diff	0.0220415	-0.0177833	0.102663	-0.806811	4.65773	0.696541	0.869273	NS	-0.514479
T1D.Chiou_Nat2021	34012112	SGBS_diff	0.0220415	-0.0068697	0.099155	-0.311672	4.49856	0.766588	0.891382	NS	-0.727658
T2D	30297969	SGBS_diff	0.0220415	0.0996845	0.0381619	4.52259	1.73137	0.0390995	0.139641	nominal	1.76123
WHR_UKBB_GIANT_META	30239722	SGBS_diff	0.0220415	0.342365	0.038944	15.5327	1.76685	2.75949e-12	2.75949e-10	Sig	6.89154
AD	30617256	SGBS_undiff	0.0247802	-0.20569	0.272258	-8.30058	10.9869	0.397646	0.659446	NS	0.259446
Anorexia	28494655	SGBS_undiff	0.0247802	-0.0575063	0.176865	-2.32066	7.13736	0.643181	0.851869	NS	-0.366975
BMI	30124842	SGBS_undiff	0.0247802	0.00587615	0.0203089	0.237131	0.819563	0.354963	0.645387	NS	0.371956
coronary_artery_disease	26343387	SGBS_undiff	0.0247802	0.163524	0.0654985	6.59898	2.64319	0.0365553	0.13539	nominal	1.79214
fetalBodyWeight	31043758	SGBS_undiff	0.0247802	0.086901	0.04099	3.50688	1.65414	0.125565	0.363925	NS	1.14761
heart_failure	31919418	SGBS_undiff	0.0247802	0.067745	0.073132	2.73384	2.95123	0.55564	0.817118	NS	-0.139924
height	30124842	SGBS_undiff	0.0247802	0.186432	0.0254169	7.52346	1.0257	1.9139e-09	9.56951e-08	Sig	5.89147
jointGwasMc_HDL	24097068	SGBS_undiff	0.0247802	0.0589009	0.0529942	2.37694	2.13858	0.516479	0.794583	NS	-0.041318
jointGwasMc_LDL	24097068	SGBS_undiff	0.0247802	0.0654669	0.0980178	2.64191	3.9555	0.672285	0.868732	NS	-0.446231
jointGwasMc_TC	24097068	SGBS_undiff	0.0247802	0.0569666	0.0921249	2.29888	3.71769	0.722578	0.881193	NS	-0.590519
jointGwasMc_TG	24097068	SGBS_undiff	0.0247802	0.0156225	0.0714772	0.630445	2.88446	0.895139	0.957903	NS	-1.25433
lengthAtBirth	25281659	SGBS_undiff	0.0247802	0.0833351	0.128935	3.36298	5.20314	0.64742	0.851869	NS	-0.378365
MAGIC_HOMA-B	20081858	SGBS_undiff	0.0247802	-0.0806756	0.161466	-3.25566	6.51594	0.505978	0.790591	NS	-0.0149853
MAGIC_HOMA-IR	20081858	SGBS_undiff	0.0247802	-0.185324	0.169007	-7.47871	6.82026	0.218321	0.485158	NS	0.777876
MAGIC1000G_2hGlu	20081857	SGBS_undiff	0.0247802	-0.143019	0.132262	-5.77151	5.33742	0.199453	0.469964	NS	0.843576
MAGIC1000G_FG	20081858	SGBS_undiff	0.0247802	-0.0254628	0.0803694	-1.02755	3.2433	0.533355	0.808114	NS	-0.0837061
MAGIC1000G_FI	20081858	SGBS_undiff	0.0247802	0.0386094	0.0467489	1.55808	1.88655	0.765118	0.891382	NS	-0.722862
MAGIC1000G_HbA1c	20858683	SGBS_undiff	0.0247802	-0.000733785	0.0540574	-0.0296118	2.18148	0.638659	0.851869	NS	-0.354876
pancCancer.Rashkin_NatComm2020	32887889	SGBS_undiff	0.0247802	-1.93716	52.3694	-78.1738	2113.36	0.704111	0.869273	NS	-0.536262
PCOS_Day2018	30566500	SGBS_undiff	0.0247802	-0.0872229	0.187397	-3.51987	7.56237	0.546652	0.815898	NS	-0.117206
SCZ.25056061	25056061	SGBS_undiff	0.0247802	0.055336	0.0290802	2.23308	1.17353	0.293819	0.579464	NS	0.542263
SLE.28714469	28714469	SGBS_undiff	0.0247802	0.0458458	0.107715	1.8501	4.34681	0.840609	0.945417	NS	-0.996962
T1D.Chiou_Nat2021	34012112	SGBS_undiff	0.0247802	0.0429876	0.119105	1.73476	4.80648	0.873732	0.957903	NS	-1.14421
T2D	30297969	SGBS_undiff	0.0247802	0.0315969	0.0341354	1.27509	1.37753	0.841421	0.945417	NS	-1.00032
WHR_UKBB_GIANT_META	30239722	SGBS_undiff	0.0247802	0.130478	0.0296382	5.26542	1.19605	0.000515265	0.00572517	Sig	3.28206

## Sheet: ESM_Table 5
sentinel	proxy	ancestry	celltype	implicated_gene_name	implicated_gene_id	resolution
rs1493694	rs835576	Mahajan_2018_EUR	EndoC-BH1	REG4	ENSG00000134193.15	4frag
rs2280141	rs71486610	Mahajan_2018_EUR	EndoC-BH1	PLEKHA1	ENSG00000107679.14	4frag
rs2237897	rs2237897|rs74046911|rs2237896|rs2299620	Mahajan_2018_EUR	EndoC-BH1	AC013791.1	ENSG00000274740.1	4frag
rs2237897	rs2237897|rs74046911|rs2237896|rs2299620	Mahajan_2018_EUR	EndoC-BH1	KCNQ1DN	ENSG00000237941.2	4frag
rs11820019	rs55911137	Mahajan_2018_EUR	EndoC-BH1	IGHMBP2	ENSG00000132740.8	4frag
rs11820019	rs55911137	Mahajan_2018_EUR	EndoC-BH1	MRPL21	ENSG00000197345.13	4frag
rs57235767	rs57235767|rs7943372	Mahajan_2018_EUR	EndoC-BH1	SMCO4	ENSG00000166002.7	4frag
rs2197973	rs2197973	Mahajan_2018_EUR	EndoC-BH1	NR2C1	ENSG00000120798.17	4frag
rs34965774	rs55834317|rs79310463	Mahajan_2018_EUR	EndoC-BH1	RFC5	ENSG00000111445.14	4frag
rs34965774	rs55834317|rs79310463	Mahajan_2018_EUR	EndoC-BH1	RFC5	ENSG00000111445.14	1frag
rs4148856	rs1727294	Mahajan_2018_EUR	EndoC-BH1	ABCB9	ENSG00000150967.18	4frag
rs4148856	rs1727294	Mahajan_2018_EUR	EndoC-BH1	AC026362.1	ENSG00000256028.2	4frag
rs4148856	rs1727294	Mahajan_2018_EUR	EndoC-BH1	OGFOD2	ENSG00000111325.16	4frag
rs4148856	rs1727294	Mahajan_2018_EUR	EndoC-BH1	PITPNM2	ENSG00000090975.12	4frag
rs4148856	rs1727294	Mahajan_2018_EUR	EndoC-BH1	PITPNM2-AS1	ENSG00000251497.2	4frag
rs7978610	rs12823740	Mahajan_2018_EUR	EndoC-BH1	ATP6V0A2	ENSG00000185344.14	4frag
rs34584161	rs3759468	Mahajan_2018_EUR	EndoC-BH1	AL138966.2	ENSG00000277368.1	1frag
rs34584161	rs3759468	Mahajan_2018_EUR	EndoC-BH1	RNF6	ENSG00000127870.17	1frag
rs11842871	rs373924172	Mahajan_2018_EUR	EndoC-BH1	LINC00398	ENSG00000237879.1	4frag
rs11842871	rs373924172	Mahajan_2018_EUR	EndoC-BH1	LINC00398	ENSG00000237879.1	1frag
rs17122772	rs17122772|rs17122776|rs17122779	Mahajan_2018_EUR	EndoC-BH1	ABHD4	ENSG00000100439.10	4frag
rs17122772	rs17122772|rs17122776|rs17122779	Mahajan_2018_EUR	EndoC-BH1	AL160314.2	ENSG00000258458.6	4frag
rs17122772	rs17122772|rs17122776|rs17122779	Mahajan_2018_EUR	EndoC-BH1	OXA1L	ENSG00000155463.13	4frag
rs17122772	rs17122772|rs17122776|rs17122779	Mahajan_2018_EUR	EndoC-BH1	SLC7A7	ENSG00000155465.18	4frag
rs17122772	rs17122772|rs17122776|rs17122779	Mahajan_2018_EUR	EndoC-BH1	SLC7A7	ENSG00000155465.18	1frag
rs2456530	rs10518694	Mahajan_2018_EUR	EndoC-BH1	ONECUT1	ENSG00000169856.8	1frag
rs2456530	rs2456524|rs2440317	Mahajan_2018_EUR	EndoC-BH1	AC016044.1	ENSG00000259203.1	4frag
rs13737	rs75219778	Mahajan_2018_EUR	EndoC-BH1	SIN3A	ENSG00000169375.15	4frag
rs13737	rs13737|rs11072553	Mahajan_2018_EUR	EndoC-BH1	AC105020.6	ENSG00000275454.1	4frag
rs13737	rs13737|rs11072553	Mahajan_2018_EUR	EndoC-BH1	IMP3	ENSG00000177971.8	4frag
rs8046545	rs201131521	Mahajan_2018_EUR	EndoC-BH1	MIR4721	ENSG00000283845.1	4frag
rs8046545	rs201131521	Mahajan_2018_EUR	EndoC-BH1	TUFM	ENSG00000178952.11	4frag
rs8046545	rs7193733|rs11864750|rs7198606	Mahajan_2018_EUR	EndoC-BH1	MIR4721	ENSG00000283845.1	4frag
rs8046545	rs7193733|rs11864750|rs7198606	Mahajan_2018_EUR	EndoC-BH1	TUFM	ENSG00000178952.11	4frag
rs8046545	rs201131521	Mahajan_2018_EUR	EndoC-BH1	MIR4721	ENSG00000283845.1	1frag
rs8046545	rs201131521	Mahajan_2018_EUR	EndoC-BH1	TUFM	ENSG00000178952.11	1frag
rs8046545	rs201131521	Mahajan_2018_EUR	EndoC-BH1	SH2B1	ENSG00000178188.14	1frag
rs8046545	rs7193733|rs11864750|rs7198606	Mahajan_2018_EUR	EndoC-BH1	SH2B1	ENSG00000178188.14	1frag
rs8046545	rs7193733|rs11864750|rs7198606	Mahajan_2018_EUR	EndoC-BH1	TUFM	ENSG00000178952.11	1frag
rs8046545	rs201131521	Mahajan_2018_EUR	EndoC-BH1	SH2B1	ENSG00000178188.14	4frag
rs8046545	rs7193733|rs11864750|rs7198606	Mahajan_2018_EUR	EndoC-BH1	SH2B1	ENSG00000178188.14	4frag
rs8046545	rs8055138	Mahajan_2018_EUR	EndoC-BH1	SH2B1	ENSG00000178188.14	4frag
rs8046545	rs8055138	Mahajan_2018_EUR	EndoC-BH1	TUFM	ENSG00000178952.11	4frag
rs8046545	rs8055138	Mahajan_2018_EUR	EndoC-BH1	AC133550.2	ENSG00000261766.1	4frag
rs8046545	rs7193733|rs11864750|rs7198606	Mahajan_2018_EUR	EndoC-BH1	ATP2A1	ENSG00000196296.13	4frag
rs8046545	rs7193733|rs11864750|rs7198606	Mahajan_2018_EUR	EndoC-BH1	ATP2A1-AS1	ENSG00000260442.5	4frag
rs8046545	rs8055138	Mahajan_2018_EUR	EndoC-BH1	ATP2A1	ENSG00000196296.13	4frag
rs8046545	rs8055138	Mahajan_2018_EUR	EndoC-BH1	ATP2A1-AS1	ENSG00000260442.5	4frag
rs8046545	rs8055138	Mahajan_2018_EUR	EndoC-BH1	ATP2A1	ENSG00000196296.13	1frag
rs8046545	rs8055138	Mahajan_2018_EUR	EndoC-BH1	ATP2A1-AS1	ENSG00000260442.5	1frag
rs8046545	rs7193733|rs11864750|rs7198606	Mahajan_2018_EUR	EndoC-BH1	RF00416	ENSG00000252461.1	4frag
rs8046545	rs8055138	Mahajan_2018_EUR	EndoC-BH1	RF00416	ENSG00000252461.1	4frag
rs8046545	rs8055138	Mahajan_2018_EUR	EndoC-BH1	RABEP2	ENSG00000177548.13	4frag
rs8046545	rs8055138	Mahajan_2018_EUR	EndoC-BH1	CD19	ENSG00000177455.13	4frag
rs8046545	rs8055138	Mahajan_2018_EUR	EndoC-BH1	NFATC2IP	ENSG00000176953.12	4frag
rs11642430	rs3814877	Mahajan_2018_EUR	EndoC-BH1	AC120114.2	ENSG00000278713.1	4frag
rs11642430	rs3814877	Mahajan_2018_EUR	EndoC-BH1	CDIPT	ENSG00000103502.14	4frag
rs11642430	rs3814877	Mahajan_2018_EUR	EndoC-BH1	CDIPTOSP	ENSG00000214725.9	4frag
rs11642430	rs3814877	Mahajan_2018_EUR	EndoC-BH1	C16orf92	ENSG00000167194.7	1frag
rs11642430	rs3814877	Mahajan_2018_EUR	EndoC-BH1	DOC2A	ENSG00000149927.18	1frag
rs4281707	rs8055642	Mahajan_2018_EUR	EndoC-BH1	AC007342.3	ENSG00000260078.3	4frag
rs4281707	rs8055642	Mahajan_2018_EUR	EndoC-BH1	AC007342.4	ENSG00000261804.1	4frag
rs4281707	rs4146344|rs8056349	Mahajan_2018_EUR	EndoC-BH1	AC007342.4	ENSG00000261804.1	4frag
rs3115960	rs11643207|rs34904236|rs150429885	Mahajan_2018_EUR	EndoC-BH1	TMEM231P1	ENSG00000262583.1	4frag
rs1377807	rs9892466	Mahajan_2018_EUR	EndoC-BH1	P2RX1	ENSG00000108405.4	4frag
rs1641523	rs1624085	Mahajan_2018_EUR	EndoC-BH1	EIF4A1	ENSG00000161960.15	4frag
rs1641523	rs1624085	Mahajan_2018_EUR	EndoC-BH1	SNORA48	ENSG00000209582.1	4frag
rs1641523	rs1624085	Mahajan_2018_EUR	EndoC-BH1	CD68	ENSG00000129226.14	4frag
rs1641523	rs1624085	Mahajan_2018_EUR	EndoC-BH1	SNORA67	ENSG00000277985.1	4frag
rs1641523	rs1624085	Mahajan_2018_EUR	EndoC-BH1	SNORD10	ENSG00000238917.1	4frag
rs1641523	rs1624085	Mahajan_2018_EUR	EndoC-BH1	FXR2	ENSG00000129245.11	4frag
rs1641523	rs1624085	Mahajan_2018_EUR	EndoC-BH1	SOX15	ENSG00000129194.7	4frag
rs1641523	rs1624085	Mahajan_2018_EUR	EndoC-BH1	SHBG	ENSG00000129214.15	4frag
rs1641523	rs1624085	Mahajan_2018_EUR	EndoC-BH1	SAT2	ENSG00000141504.11	4frag
rs1641523	rs1624085	Mahajan_2018_EUR	EndoC-BH1	SHBG	ENSG00000129214.15	1frag
rs1641523	rs1624085	Mahajan_2018_EUR	EndoC-BH1	ATP1B2	ENSG00000129244.9	4frag
rs1641523	rs1624085	Mahajan_2018_EUR	EndoC-BH1	ATP1B2	ENSG00000129244.9	1frag
rs1641523	rs1624085	Mahajan_2018_EUR	EndoC-BH1	TP53	ENSG00000141510.17	4frag
rs1641523	rs1624085	Mahajan_2018_EUR	EndoC-BH1	WRAP53	ENSG00000141499.16	4frag
rs62059712	rs62059712	Mahajan_2018_EUR	EndoC-BH1	TP53	ENSG00000141510.17	4frag
rs62059712	rs62059712	Mahajan_2018_EUR	EndoC-BH1	WRAP53	ENSG00000141499.16	4frag
rs62059712	rs62059712	Mahajan_2018_EUR	EndoC-BH1	KDM6B	ENSG00000132510.10	4frag
rs62059712	rs62059712	Mahajan_2018_EUR	EndoC-BH1	AC104581.4	ENSG00000280046.1	4frag
rs62059712	rs62059712	Mahajan_2018_EUR	EndoC-BH1	CYB5D1	ENSG00000182224.12	4frag
rs62059712	rs62059712	Mahajan_2018_EUR	EndoC-BH1	NAA38	ENSG00000183011.13	4frag
rs62059712	rs62059712	Mahajan_2018_EUR	EndoC-BH1	CHD3	ENSG00000170004.16	4frag
rs62059712	rs62059712	Mahajan_2018_EUR	EndoC-BH1	SCARNA21	ENSG00000252835.1	4frag
rs4925109	rs4925109	Mahajan_2018_EUR	EndoC-BH1	SMCR2	ENSG00000223979.2	4frag
rs72926932	rs202020783	Mahajan_2018_EUR	EndoC-BH1	TCF4	ENSG00000196628.16	4frag
rs72926932	rs202020783	Mahajan_2018_EUR	EndoC-BH1	LINC01415	ENSG00000267325.1	4frag
rs10406431	rs10406431|rs10408179|rs10407429	Mahajan_2018_EUR	EndoC-BH1	MIR642A	ENSG00000207773.1	4frag
rs10406431	rs10406431|rs10408179|rs10407429	Mahajan_2018_EUR	EndoC-BH1	MIR642B	ENSG00000283212.1	4frag
rs35913461	rs35796073|rs35142762|rs6548240	Mahajan_2018_EUR	EndoC-BH1	SH3YL1	ENSG00000035115.21	4frag
rs35913461	rs12714413|rs10865550|rs10865551	Mahajan_2018_EUR	EndoC-BH1	SH3YL1	ENSG00000035115.21	4frag
rs35913461	rs35796073|rs35142762|rs6548240	Mahajan_2018_EUR	EndoC-BH1	ACP1	ENSG00000143727.16	4frag
rs35913461	rs12714413|rs10865550|rs10865551	Mahajan_2018_EUR	EndoC-BH1	ACP1	ENSG00000143727.16	4frag
rs6708643	rs7580597|rs13428381	Mahajan_2018_EUR	EndoC-BH1	LINC02580	ENSG00000230587.1	4frag
rs243024	rs243018	Mahajan_2018_EUR	EndoC-BH1	AC007381.1	ENSG00000228590.2	1frag
rs191830490	rs191830490	Mahajan_2018_EUR	EndoC-BH1	OSER1-DT	ENSG00000223891.5	1frag
rs191830490	rs191830490	Mahajan_2018_EUR	EndoC-BH1	MIR3646	ENSG00000266151.1	4frag
rs6070625	rs6064709	Mahajan_2018_EUR	EndoC-BH1	AL132655.3	ENSG00000270279.1	4frag
rs6070625	rs6064709	Mahajan_2018_EUR	EndoC-BH1	AL132655.3	ENSG00000270279.1	1frag
rs59944054	rs73322872	Mahajan_2018_EUR	EndoC-BH1	PRPF6	ENSG00000101161.8	4frag
rs59944054	rs73322872	Mahajan_2018_EUR	EndoC-BH1	SAMD10	ENSG00000130590.14	4frag
rs59944054	rs73322872	Mahajan_2018_EUR	EndoC-BH1	PRPF6	ENSG00000101161.8	1frag
rs59944054	rs73322872	Mahajan_2018_EUR	EndoC-BH1	SAMD10	ENSG00000130590.14	1frag
rs59944054	rs73322872	Mahajan_2018_EUR	EndoC-BH1	MIR6813	ENSG00000274034.1	4frag
rs59944054	rs73322872	Mahajan_2018_EUR	EndoC-BH1	OPRL1	ENSG00000125510.16	4frag
rs59944054	rs73322872	Mahajan_2018_EUR	EndoC-BH1	RGS19	ENSG00000171700.14	4frag
rs9873618	rs5396	Mahajan_2018_EUR	EndoC-BH1	EIF5A2	ENSG00000163577.8	4frag
rs2872246	rs7625464	Mahajan_2018_EUR	EndoC-BH1	CYP2AB1P	ENSG00000233441.6	4frag
rs2872246	rs9869029	Mahajan_2018_EUR	EndoC-BH1	CYP2AB1P	ENSG00000233441.6	4frag
rs2872246	rs7625464	Mahajan_2018_EUR	EndoC-BH1	ABCC5-AS1	ENSG00000223882.1	1frag
rs2872246	rs9869029	Mahajan_2018_EUR	EndoC-BH1	ABCC5-AS1	ENSG00000223882.1	4frag
rs2872246	rs7625464	Mahajan_2018_EUR	EndoC-BH1	ABCC5	ENSG00000114770.17	4frag
rs2872246	rs7625464	Mahajan_2018_EUR	EndoC-BH1	AC131235.2	ENSG00000272721.5	4frag
rs2872246	rs7625464	Mahajan_2018_EUR	EndoC-BH1	AC131235.3	ENSG00000273181.1	4frag
rs2872246	rs7625464	Mahajan_2018_EUR	EndoC-BH1	EIF2B5	ENSG00000145191.14	4frag
rs2872246	rs9869029	Mahajan_2018_EUR	EndoC-BH1	AC131235.2	ENSG00000272721.5	4frag
rs2872246	rs9869029	Mahajan_2018_EUR	EndoC-BH1	AC131235.3	ENSG00000273181.1	4frag
rs2872246	rs9869029	Mahajan_2018_EUR	EndoC-BH1	EIF2B5	ENSG00000145191.14	4frag
rs2872246	rs7625464	Mahajan_2018_EUR	EndoC-BH1	ALG3	ENSG00000214160.9	4frag
rs2872246	rs7625464	Mahajan_2018_EUR	EndoC-BH1	MIR1224	ENSG00000221120.1	4frag
rs2872246	rs7625464	Mahajan_2018_EUR	EndoC-BH1	VWA5B2	ENSG00000145198.14	4frag
rs1516728	rs869399|rs869401	Mahajan_2018_EUR	EndoC-BH1	CRYGS	ENSG00000213139.8	4frag
rs2102278	rs6824707|rs10009426	Mahajan_2018_EUR	EndoC-BH1	LRRC66	ENSG00000188993.3	4frag
rs2102278	rs11415305	Mahajan_2018_EUR	EndoC-BH1	LRRC66	ENSG00000188993.3	4frag
rs2102278	rs1996617	Mahajan_2018_EUR	EndoC-BH1	LRRC66	ENSG00000188993.3	4frag
rs2102278	rs11415305	Mahajan_2018_EUR	EndoC-BH1	LRRC66	ENSG00000188993.3	1frag
rs2102278	rs6824707|rs10009426	Mahajan_2018_EUR	EndoC-BH1	SGCB	ENSG00000163069.12	4frag
rs2102278	rs6824707|rs10009426	Mahajan_2018_EUR	EndoC-BH1	SPATA18	ENSG00000163071.11	4frag
rs58730668	rs56376363|rs55939217	Mahajan_2018_EUR	EndoC-BH1	CENPU	ENSG00000151725.12	4frag
rs58730668	rs56376363|rs55939217	Mahajan_2018_EUR	EndoC-BH1	AC084871.1	ENSG00000249138.1	4frag
rs58730668	rs72695658|rs72695656|rs72695654|rs72695653|rs735948	Mahajan_2018_EUR	EndoC-BH1	ACSL1	ENSG00000151726.14	4frag
rs58730668	rs56376363|rs55939217	Mahajan_2018_EUR	EndoC-BH1	ACSL1	ENSG00000151726.14	1frag
rs58730668	rs56376363|rs55939217	Mahajan_2018_EUR	EndoC-BH1	AC084871.2	ENSG00000251139.2	1frag
rs58730668	rs56376363|rs55939217	Mahajan_2018_EUR	EndoC-BH1	AC084871.2	ENSG00000251139.2	4frag
rs58730668	rs56376363|rs55939217	Mahajan_2018_EUR	EndoC-BH1	ACSL1	ENSG00000151726.14	4frag
rs58730668	rs56376363|rs55939217	Mahajan_2018_EUR	EndoC-BH1	AC084871.4	ENSG00000286256.1	4frag
rs58730668	rs56376363|rs55939217	Mahajan_2018_EUR	EndoC-BH1	MIR3945HG	ENSG00000251230.5	4frag
rs58730668	rs56376363|rs55939217	Mahajan_2018_EUR	EndoC-BH1	LINC01093	ENSG00000249173.5	4frag
rs58730668	rs56376363|rs55939217	Mahajan_2018_EUR	EndoC-BH1	MIR4455	ENSG00000263458.1	4frag
rs58730668	rs72695658|rs72695656|rs72695654|rs72695653|rs735948	Mahajan_2018_EUR	EndoC-BH1	AC112243.1	ENSG00000279460.1	4frag
rs58730668	rs72695658|rs72695656|rs72695654|rs72695653|rs735948	Mahajan_2018_EUR	EndoC-BH1	LINC02437	ENSG00000248517.1	4frag
rs58730668	rs56376363|rs55939217	Mahajan_2018_EUR	EndoC-BH1	AC112243.1	ENSG00000279460.1	4frag
rs58730668	rs56376363|rs55939217	Mahajan_2018_EUR	EndoC-BH1	LINC02437	ENSG00000248517.1	4frag
rs62370480	rs62370480	Mahajan_2018_EUR	EndoC-BH1	FST	ENSG00000134363.12	4frag
rs96844	rs96844	Mahajan_2018_EUR	EndoC-BH1	GPBP1	ENSG00000062194.16	4frag
rs96844	rs252924	Mahajan_2018_EUR	EndoC-BH1	GPBP1	ENSG00000062194.16	4frag
rs96844	rs252924	Mahajan_2018_EUR	EndoC-BH1	GPBP1	ENSG00000062194.16	1frag
rs4457053	rs7732130	Mahajan_2018_EUR	EndoC-BH1	AC022414.1	ENSG00000284762.1	4frag
rs4457053	rs7732130	Mahajan_2018_EUR	EndoC-BH1	ZBED3	ENSG00000132846.6	4frag
rs4457053	rs7732130	Mahajan_2018_EUR	EndoC-BH1	ZBED3-AS1	ENSG00000250802.7	4frag
rs4457053	rs7732130	Mahajan_2018_EUR	EndoC-BH1	PDE8B	ENSG00000113231.13	4frag
rs4457053	rs7732130	Mahajan_2018_EUR	EndoC-BH1	WDR41	ENSG00000164253.14	4frag
rs1316776	rs4466139|rs617219	Mahajan_2018_EUR	EndoC-BH1	AC012636.1	ENSG00000249825.5	4frag
rs329122	rs329120|rs329118	Mahajan_2018_EUR	EndoC-BH1	AC109454.2	ENSG00000248559.1	4frag
rs329122	rs329120|rs329118	Mahajan_2018_EUR	EndoC-BH1	CDKN2AIPNL	ENSG00000237190.4	4frag
rs329122	rs329120|rs329118	Mahajan_2018_EUR	EndoC-BH1	CDKN2AIPNL	ENSG00000237190.4	1frag
rs329122	rs329120|rs329118	Mahajan_2018_EUR	EndoC-BH1	AC109454.1	ENSG00000243648.1	4frag
rs329122	rs329120|rs329118	Mahajan_2018_EUR	EndoC-BH1	AC005355.1	ENSG00000250994.1	4frag
rs329122	rs329120|rs329118	Mahajan_2018_EUR	EndoC-BH1	LINC01843	ENSG00000251169.2	4frag
rs6458354	rs12189774	Mahajan_2018_EUR	EndoC-BH1	AL109615.2	ENSG00000231881.1	4frag
rs6458354	rs12189774	Mahajan_2018_EUR	EndoC-BH1	AL109615.3	ENSG00000237686.6	4frag
rs4946812	rs62427982	Mahajan_2018_EUR	EndoC-BH1	BEND3	ENSG00000178409.13	1frag
rs2268382	rs3807136|rs2268381	Mahajan_2018_EUR	EndoC-BH1	SSMEM1	ENSG00000165120.5	4frag
rs2268382	rs3807136|rs2268381	Mahajan_2018_EUR	EndoC-BH1	TMEM209	ENSG00000146842.17	4frag
rs2268382	rs3807136|rs2268381	Mahajan_2018_EUR	EndoC-BH1	CEP41	ENSG00000106477.19	4frag
rs2268382	rs3807136|rs2268381	Mahajan_2018_EUR	EndoC-BH1	MEST	ENSG00000106484.15	4frag
rs2268382	rs3807136|rs2268381	Mahajan_2018_EUR	EndoC-BH1	RF02148	ENSG00000277269.1	4frag
rs2268382	rs3807136|rs2268381	Mahajan_2018_EUR	EndoC-BH1	RF02149	ENSG00000278055.1	4frag
rs2268382	rs3807136|rs2268381	Mahajan_2018_EUR	EndoC-BH1	RF02150	ENSG00000274500.1	4frag
rs2268382	rs3807136|rs2268381	Mahajan_2018_EUR	EndoC-BH1	MIR335	ENSG00000199043.1	4frag
rs2268382	rs3807136|rs2268381	Mahajan_2018_EUR	EndoC-BH1	COPG2	ENSG00000158623.14	4frag
rs6459733	rs34498858|rs59178327	Mahajan_2018_EUR	EndoC-BH1	MNX1	ENSG00000130675.15	4frag
rs6459733	rs34498858|rs59178327	Mahajan_2018_EUR	EndoC-BH1	MNX1-AS1	ENSG00000243479.3	4frag
rs6459733	rs34498858|rs59178327	Mahajan_2018_EUR	EndoC-BH1	MNX1	ENSG00000130675.15	1frag
rs6459733	rs34498858|rs59178327	Mahajan_2018_EUR	EndoC-BH1	MNX1-AS1	ENSG00000243479.3	1frag
rs10097617	rs10097617|rs896853|rs2879813|rs7003387|rs896852|rs1320164|rs10108430	Mahajan_2018_EUR	EndoC-BH1	NDUFAF6	ENSG00000156170.13	4frag
rs10757283	rs10757283|rs10757282|rs10217762|rs7019778|rs7019437	Mahajan_2018_EUR	EndoC-BH1	AL157937.1	ENSG00000236921.1	1frag
rs10811660	rs10811660|rs10811661|rs10811662	Mahajan_2018_EUR	EndoC-BH1	AL157937.1	ENSG00000236921.1	1frag
rs76011118	rs76011118	Mahajan_2018_EUR	EndoC-BH1	AL157937.1	ENSG00000236921.1	1frag
rs10757283	rs10757283|rs10757282|rs10217762|rs7019778|rs7019437	Mahajan_2018_EUR	EndoC-BH1	AL157937.1	ENSG00000236921.1	4frag
rs10811660	rs10811660|rs10811661|rs10811662	Mahajan_2018_EUR	EndoC-BH1	AL157937.1	ENSG00000236921.1	4frag
rs76011118	rs76011118	Mahajan_2018_EUR	EndoC-BH1	AL157937.1	ENSG00000236921.1	4frag
rs28505901	rs28429551	Mahajan_2018_EUR	EndoC-BH1	DNLZ	ENSG00000213221.5	4frag
rs78403475	rs74604683	Mahajan_2018_EUR	EndoC-BH1	DNLZ	ENSG00000213221.5	4frag
rs28505901	rs28429551	Mahajan_2018_EUR	EndoC-BH1	SNAPC4	ENSG00000165684.4	4frag
rs2237897	rs2237897|rs74046911|rs2237896|rs2299620	Vujkovic_2020_AMR	EndoC-BH1	AC013791.1	ENSG00000274740.1	4frag
rs2237897	rs2237897|rs74046911|rs2237896|rs2299620	Vujkovic_2020_AMR	EndoC-BH1	KCNQ1DN	ENSG00000237941.2	4frag
rs7072204	rs71486610	Vujkovic_2020_EAS	EndoC-BH1	PLEKHA1	ENSG00000107679.14	4frag
rs2237897	rs2237897|rs74046911|rs2237896|rs2299620	Vujkovic_2020_EAS	EndoC-BH1	AC013791.1	ENSG00000274740.1	4frag
rs2237897	rs2237897|rs74046911|rs2237896|rs2299620	Vujkovic_2020_EAS	EndoC-BH1	KCNQ1DN	ENSG00000237941.2	4frag
rs79310463	rs55834317|rs79310463	Vujkovic_2020_EAS	EndoC-BH1	RFC5	ENSG00000111445.14	4frag
rs79310463	rs55834317|rs79310463	Vujkovic_2020_EAS	EndoC-BH1	RFC5	ENSG00000111445.14	1frag
rs9581591	rs3759468	Vujkovic_2020_EAS	EndoC-BH1	AL138966.2	ENSG00000277368.1	1frag
rs9581591	rs3759468	Vujkovic_2020_EAS	EndoC-BH1	RNF6	ENSG00000127870.17	1frag
rs13342232	rs2292351|rs77086571|rs74577409	Vujkovic_2020_EAS	EndoC-BH1	ASGR1	ENSG00000141505.12	4frag
rs77300780	rs11671664	Vujkovic_2020_EAS	EndoC-BH1	OPA3	ENSG00000125741.4	4frag
rs77300780	rs11671664	Vujkovic_2020_EAS	EndoC-BH1	GPR4	ENSG00000177464.5	4frag
rs77300780	rs11671664	Vujkovic_2020_EAS	EndoC-BH1	EML2	ENSG00000125746.16	4frag
rs77300780	rs11671664	Vujkovic_2020_EAS	EndoC-BH1	EML2-AS1	ENSG00000267757.4	4frag
rs77300780	rs11671664	Vujkovic_2020_EAS	EndoC-BH1	MIR330	ENSG00000284544.1	4frag
rs77300780	rs11671664	Vujkovic_2020_EAS	EndoC-BH1	GIPR	ENSG00000010310.9	1frag
rs77300780	rs67775326	Vujkovic_2020_EAS	EndoC-BH1	MIR642A	ENSG00000207773.1	4frag
rs77300780	rs67775326	Vujkovic_2020_EAS	EndoC-BH1	MIR642B	ENSG00000283212.1	4frag
rs77300780	rs11671664	Vujkovic_2020_EAS	EndoC-BH1	MIR642A	ENSG00000207773.1	4frag
rs77300780	rs11671664	Vujkovic_2020_EAS	EndoC-BH1	MIR642B	ENSG00000283212.1	4frag
rs5017301	rs35796073|rs35142762|rs6548240	Vujkovic_2020_EAS	EndoC-BH1	SH3YL1	ENSG00000035115.21	4frag
rs5017301	rs12714413|rs10865550|rs10865551	Vujkovic_2020_EAS	EndoC-BH1	SH3YL1	ENSG00000035115.21	4frag
rs5017301	rs35796073|rs35142762|rs6548240	Vujkovic_2020_EAS	EndoC-BH1	ACP1	ENSG00000143727.16	4frag
rs5017301	rs12714413|rs10865550|rs10865551	Vujkovic_2020_EAS	EndoC-BH1	ACP1	ENSG00000143727.16	4frag
rs2134223	rs4678065|rs7635354	Vujkovic_2020_EAS	EndoC-BH1	CASR	ENSG00000036828.16	4frag
rs1182394	rs34498858|rs59178327	Vujkovic_2020_EAS	EndoC-BH1	MNX1	ENSG00000130675.15	4frag
rs1182394	rs34498858|rs59178327	Vujkovic_2020_EAS	EndoC-BH1	MNX1-AS1	ENSG00000243479.3	4frag
rs1182394	rs34498858|rs59178327	Vujkovic_2020_EAS	EndoC-BH1	MNX1	ENSG00000130675.15	1frag
rs1182394	rs34498858|rs59178327	Vujkovic_2020_EAS	EndoC-BH1	MNX1-AS1	ENSG00000243479.3	1frag
rs10965247	rs10811660|rs10811661|rs10811662	Vujkovic_2020_EAS	EndoC-BH1	AL157937.1	ENSG00000236921.1	1frag
rs10965247	rs10811660|rs10811661|rs10811662	Vujkovic_2020_EAS	EndoC-BH1	AL157937.1	ENSG00000236921.1	4frag
rs28641468	rs1135314	Vujkovic_2020_EAS	EndoC-BH1	GPSM1	ENSG00000160360.13	4frag
rs28641468	rs1135314	Vujkovic_2020_EAS	EndoC-BH1	CARD9	ENSG00000187796.14	4frag
rs28641468	rs1135314	Vujkovic_2020_EAS	EndoC-BH1	SNAPC4	ENSG00000165684.4	4frag
rs28641468	rs1135314	Vujkovic_2020_EAS	EndoC-BH1	SNAPC4	ENSG00000165684.4	1frag
rs12741141	rs12402498|rs148748142	Vujkovic_2020_EUR	EndoC-BH1	NOL9	ENSG00000162408.11	4frag
rs12741141	rs12402498|rs148748142	Vujkovic_2020_EUR	EndoC-BH1	TAS1R1	ENSG00000173662.21	4frag
rs12741141	rs12402498|rs148748142	Vujkovic_2020_EUR	EndoC-BH1	ZBTB48	ENSG00000204859.13	4frag
rs12741141	rs12402498|rs148748142	Vujkovic_2020_EUR	EndoC-BH1	THAP3	ENSG00000041988.15	4frag
rs10915188	rs6691249	Vujkovic_2020_EUR	EndoC-BH1	AL360012.1	ENSG00000270103.3	4frag
rs10915188	rs6691249	Vujkovic_2020_EUR	EndoC-BH1	RNU11	ENSG00000274978.1	4frag
rs10915188	rs6691249	Vujkovic_2020_EUR	EndoC-BH1	GMEB1	ENSG00000162419.12	1frag
rs10915188	rs6691249	Vujkovic_2020_EUR	EndoC-BH1	GMEB1	ENSG00000162419.12	4frag
rs3176466	rs111775483	Vujkovic_2020_EUR	EndoC-BH1	CDKN2C	ENSG00000123080.11	4frag
rs3176466	rs116475050	Vujkovic_2020_EUR	EndoC-BH1	CDKN2C	ENSG00000123080.11	4frag
rs3176466	rs111775483	Vujkovic_2020_EUR	EndoC-BH1	CDKN2C	ENSG00000123080.11	1frag
rs3176466	rs116475050	Vujkovic_2020_EUR	EndoC-BH1	CDKN2C	ENSG00000123080.11	1frag
rs197379	rs197393	Vujkovic_2020_EUR	EndoC-BH1	ATP5PB	ENSG00000116459.11	4frag
rs197379	rs197393	Vujkovic_2020_EUR	EndoC-BH1	WDR77	ENSG00000116455.14	4frag
rs197379	rs197393	Vujkovic_2020_EUR	EndoC-BH1	C1orf162	ENSG00000143110.11	4frag
rs1493694	rs835576	Vujkovic_2020_EUR	EndoC-BH1	REG4	ENSG00000134193.15	4frag
rs72692805	rs112851681	Vujkovic_2020_EUR	EndoC-BH1	AC239868.1	ENSG00000261716.2	4frag
rs72692805	rs112851681	Vujkovic_2020_EUR	EndoC-BH1	HIST2H2AA4	ENSG00000272196.2	4frag
rs72692805	rs112851681	Vujkovic_2020_EUR	EndoC-BH1	BOLA1	ENSG00000178096.9	4frag
rs72692805	rs112851681	Vujkovic_2020_EUR	EndoC-BH1	HIST2H2AB	ENSG00000184270.5	4frag
rs72692805	rs112851681	Vujkovic_2020_EUR	EndoC-BH1	HIST2H2AC	ENSG00000184260.5	4frag
rs72692805	rs112851681	Vujkovic_2020_EUR	EndoC-BH1	HIST2H2BE	ENSG00000184678.10	4frag
rs72692805	rs115650695	Vujkovic_2020_EUR	EndoC-BH1	BOLA1	ENSG00000178096.9	4frag
rs72692805	rs115650695	Vujkovic_2020_EUR	EndoC-BH1	HIST2H2AB	ENSG00000184270.5	4frag
rs72692805	rs115650695	Vujkovic_2020_EUR	EndoC-BH1	HIST2H2AC	ENSG00000184260.5	4frag
rs72692805	rs115650695	Vujkovic_2020_EUR	EndoC-BH1	HIST2H2BE	ENSG00000184678.10	4frag
rs72692805	rs1349532|rs1376675|rs1376676	Vujkovic_2020_EUR	EndoC-BH1	BOLA1	ENSG00000178096.9	1frag
rs72692805	rs1349532|rs1376675|rs1376676	Vujkovic_2020_EUR	EndoC-BH1	HIST2H2AB	ENSG00000184270.5	1frag
rs72692805	rs1349532|rs1376675|rs1376676	Vujkovic_2020_EUR	EndoC-BH1	HIST2H2AC	ENSG00000184260.5	1frag
rs72692805	rs1349532|rs1376675|rs1376676	Vujkovic_2020_EUR	EndoC-BH1	HIST2H2BE	ENSG00000184678.10	1frag
rs72692805	rs112851681	Vujkovic_2020_EUR	EndoC-BH1	BOLA1	ENSG00000178096.9	1frag
rs72692805	rs112851681	Vujkovic_2020_EUR	EndoC-BH1	HIST2H2AB	ENSG00000184270.5	1frag
rs72692805	rs112851681	Vujkovic_2020_EUR	EndoC-BH1	HIST2H2AC	ENSG00000184260.5	1frag
rs72692805	rs112851681	Vujkovic_2020_EUR	EndoC-BH1	HIST2H2BE	ENSG00000184678.10	1frag
rs72692805	rs1349532|rs1376675|rs1376676	Vujkovic_2020_EUR	EndoC-BH1	BOLA1	ENSG00000178096.9	4frag
rs72692805	rs1349532|rs1376675|rs1376676	Vujkovic_2020_EUR	EndoC-BH1	SV2A	ENSG00000159164.10	4frag
rs72692805	rs45548131|rs72692813|rs17643644|rs72692814	Vujkovic_2020_EUR	EndoC-BH1	SV2A	ENSG00000159164.10	4frag
rs72692805	rs45548131|rs72692813|rs17643644|rs72692814	Vujkovic_2020_EUR	EndoC-BH1	SV2A	ENSG00000159164.10	1frag
rs72692805	rs112851681	Vujkovic_2020_EUR	EndoC-BH1	SF3B4	ENSG00000143368.10	4frag
rs72692805	rs112851681	Vujkovic_2020_EUR	EndoC-BH1	SF3B4	ENSG00000143368.10	1frag
rs72692805	rs45548131|rs72692813|rs17643644|rs72692814	Vujkovic_2020_EUR	EndoC-BH1	SF3B4	ENSG00000143368.10	1frag
rs72692805	rs112851681	Vujkovic_2020_EUR	EndoC-BH1	MTMR11	ENSG00000014914.21	4frag
rs72692805	rs45548131|rs72692813|rs17643644|rs72692814	Vujkovic_2020_EUR	EndoC-BH1	AC244033.2	ENSG00000285184.2	4frag
rs72692805	rs45548131|rs72692813|rs17643644|rs72692814	Vujkovic_2020_EUR	EndoC-BH1	VPS45	ENSG00000136631.14	4frag
rs72692805	rs115650695	Vujkovic_2020_EUR	EndoC-BH1	AC244033.2	ENSG00000285184.2	4frag
rs72692805	rs115650695	Vujkovic_2020_EUR	EndoC-BH1	VPS45	ENSG00000136631.14	4frag
rs72692805	rs112851681	Vujkovic_2020_EUR	EndoC-BH1	PLEKHO1	ENSG00000023902.14	4frag
rs3020781	rs12749306	Vujkovic_2020_EUR	EndoC-BH1	PKLR	ENSG00000143627.19	4frag
rs3020781	rs1046188|rs2242576	Vujkovic_2020_EUR	EndoC-BH1	FDPS	ENSG00000160752.14	4frag
rs3020781	rs12749306	Vujkovic_2020_EUR	EndoC-BH1	FDPS	ENSG00000160752.14	4frag
rs3020781	rs1046188|rs2242576	Vujkovic_2020_EUR	EndoC-BH1	RUSC1	ENSG00000160753.16	4frag
rs3020781	rs1046188|rs2242576	Vujkovic_2020_EUR	EndoC-BH1	RUSC1-AS1	ENSG00000225855.6	4frag
rs878017	rs11258438	Vujkovic_2020_EUR	EndoC-BH1	BEND7	ENSG00000165626.17	4frag
rs878017	rs11258438	Vujkovic_2020_EUR	EndoC-BH1	PRPF18	ENSG00000165630.14	4frag
rs878017	rs11258438	Vujkovic_2020_EUR	EndoC-BH1	PRPF18	ENSG00000165630.14	1frag
rs2280141	rs71486610	Vujkovic_2020_EUR	EndoC-BH1	PLEKHA1	ENSG00000107679.14	4frag
rs174541	rs174536	Vujkovic_2020_EUR	EndoC-BH1	MYRF	ENSG00000124920.13	4frag
rs10899283	rs1440979|rs1440980|rs12788118	Vujkovic_2020_EUR	EndoC-BH1	AP003119.1	ENSG00000254632.1	4frag
rs10899283	rs1440979|rs1440980|rs12788118	Vujkovic_2020_EUR	EndoC-BH1	ACER3	ENSG00000078124.12	4frag
rs67013744	rs112763536	Vujkovic_2020_EUR	EndoC-BH1	AC006064.3	ENSG00000255966.1	4frag
rs67013744	rs112763536	Vujkovic_2020_EUR	EndoC-BH1	GAPDH	ENSG00000111640.15	4frag
rs67013744	rs59436997	Vujkovic_2020_EUR	EndoC-BH1	IFFO1	ENSG00000010295.19	4frag
rs67013744	rs59436997	Vujkovic_2020_EUR	EndoC-BH1	IFFO1	ENSG00000010295.19	1frag
rs67013744	rs112763536	Vujkovic_2020_EUR	EndoC-BH1	NOP2	ENSG00000111641.11	4frag
rs67013744	rs112763536	Vujkovic_2020_EUR	EndoC-BH1	CHD4	ENSG00000111642.15	4frag
rs67013744	rs112763536	Vujkovic_2020_EUR	EndoC-BH1	SCARNA11	ENSG00000251898.1	4frag
rs67013744	rs112763536	Vujkovic_2020_EUR	EndoC-BH1	LPAR5	ENSG00000184574.10	4frag
rs67013744	rs112763536	Vujkovic_2020_EUR	EndoC-BH1	AC125494.1	ENSG00000219410.6	4frag
rs67013744	rs112763536	Vujkovic_2020_EUR	EndoC-BH1	ING4	ENSG00000111653.20	4frag
rs67013744	rs112763536	Vujkovic_2020_EUR	EndoC-BH1	AC125494.1	ENSG00000219410.6	1frag
rs67013744	rs112763536	Vujkovic_2020_EUR	EndoC-BH1	ING4	ENSG00000111653.20	1frag
rs67013744	rs112763536	Vujkovic_2020_EUR	EndoC-BH1	ZNF384	ENSG00000126746.17	4frag
rs67013744	rs112763536	Vujkovic_2020_EUR	EndoC-BH1	AC125494.3	ENSG00000270068.1	4frag
rs67013744	rs112763536	Vujkovic_2020_EUR	EndoC-BH1	COPS7A	ENSG00000111652.10	4frag
rs67013744	rs112763536	Vujkovic_2020_EUR	EndoC-BH1	GPR162	ENSG00000250510.8	4frag
rs7132908	rs7132908	Vujkovic_2020_EUR	EndoC-BH1	AC025154.2	ENSG00000257588.1	4frag
rs7132908	rs7132908	Vujkovic_2020_EUR	EndoC-BH1	AQP5	ENSG00000161798.7	4frag
rs7132908	rs7132908	Vujkovic_2020_EUR	EndoC-BH1	AQP6	ENSG00000086159.13	4frag
rs4796224	rs4796224	Vujkovic_2020_EUR	EndoC-BH1	AC244100.2	ENSG00000275431.1	4frag
rs4796224	rs4796224	Vujkovic_2020_EUR	EndoC-BH1	CCL16	ENSG00000275152.5	4frag
rs303760	rs303760	Vujkovic_2020_EUR	EndoC-BH1	CABLES1	ENSG00000134508.12	4frag
rs10188334	rs35796073|rs35142762|rs6548240	Vujkovic_2020_EUR	EndoC-BH1	SH3YL1	ENSG00000035115.21	4frag
rs10188334	rs12714413|rs10865550|rs10865551	Vujkovic_2020_EUR	EndoC-BH1	SH3YL1	ENSG00000035115.21	4frag
rs10188334	rs35796073|rs35142762|rs6548240	Vujkovic_2020_EUR	EndoC-BH1	ACP1	ENSG00000143727.16	4frag
rs10188334	rs12714413|rs10865550|rs10865551	Vujkovic_2020_EUR	EndoC-BH1	ACP1	ENSG00000143727.16	4frag
rs7558413	rs7579323	Vujkovic_2020_EUR	EndoC-BH1	LINC01376	ENSG00000236204.6	4frag
rs7558413	rs7579323	Vujkovic_2020_EUR	EndoC-BH1	MIR4757	ENSG00000266738.1	4frag
rs7558413	rs7579323	Vujkovic_2020_EUR	EndoC-BH1	OSR1	ENSG00000143867.7	4frag
rs243018	rs243018	Vujkovic_2020_EUR	EndoC-BH1	AC007381.1	ENSG00000228590.2	1frag
rs13020443	rs2194492|rs2113508	Vujkovic_2020_EUR	EndoC-BH1	RIF1	ENSG00000080345.17	4frag
rs34329895	rs1037416	Vujkovic_2020_EUR	EndoC-BH1	FZD5	ENSG00000163251.4	4frag
rs75756987	rs4818837	Vujkovic_2020_EUR	EndoC-BH1	MCM3AP	ENSG00000160294.11	4frag
rs75756987	rs4818837	Vujkovic_2020_EUR	EndoC-BH1	YBEY	ENSG00000182362.14	4frag
rs4465929	rs62243667	Vujkovic_2020_EUR	EndoC-BH1	AC090953.2	ENSG00000285654.1	4frag
rs1437055	rs9866183|rs9866309	Vujkovic_2020_EUR	EndoC-BH1	AC107204.1	ENSG00000281392.1	4frag
rs1437055	rs7627933	Vujkovic_2020_EUR	EndoC-BH1	AC107204.1	ENSG00000281392.1	4frag
rs34573045	rs34897827	Vujkovic_2020_EUR	EndoC-BH1	AC108751.4	ENSG00000243885.1	4frag
rs56394279	rs1451761|rs1451762	Vujkovic_2020_EUR	EndoC-BH1	MIR15B	ENSG00000207779.1	1frag
rs56394279	rs1451761|rs1451762	Vujkovic_2020_EUR	EndoC-BH1	MIR16-2	ENSG00000198987.1	1frag
rs56394279	rs1451761|rs1451762	Vujkovic_2020_EUR	EndoC-BH1	SMC4	ENSG00000113810.16	1frag
rs9873618	rs5396	Vujkovic_2020_EUR	EndoC-BH1	EIF5A2	ENSG00000163577.8	4frag
rs686998	rs694786|rs556464|rs12635614	Vujkovic_2020_EUR	EndoC-BH1	NLGN1	ENSG00000169760.17	4frag
rs2313211	rs7625464	Vujkovic_2020_EUR	EndoC-BH1	CYP2AB1P	ENSG00000233441.6	4frag
rs2313211	rs9869029	Vujkovic_2020_EUR	EndoC-BH1	CYP2AB1P	ENSG00000233441.6	4frag
rs2313211	rs7625464	Vujkovic_2020_EUR	EndoC-BH1	ABCC5-AS1	ENSG00000223882.1	1frag
rs2313211	rs9869029	Vujkovic_2020_EUR	EndoC-BH1	ABCC5-AS1	ENSG00000223882.1	4frag
rs2313211	rs7625464	Vujkovic_2020_EUR	EndoC-BH1	ABCC5	ENSG00000114770.17	4frag
rs2313211	rs7625464	Vujkovic_2020_EUR	EndoC-BH1	AC131235.2	ENSG00000272721.5	4frag
rs2313211	rs7625464	Vujkovic_2020_EUR	EndoC-BH1	AC131235.3	ENSG00000273181.1	4frag
rs2313211	rs7625464	Vujkovic_2020_EUR	EndoC-BH1	EIF2B5	ENSG00000145191.14	4frag
rs2313211	rs9869029	Vujkovic_2020_EUR	EndoC-BH1	AC131235.2	ENSG00000272721.5	4frag
rs2313211	rs9869029	Vujkovic_2020_EUR	EndoC-BH1	AC131235.3	ENSG00000273181.1	4frag
rs2313211	rs9869029	Vujkovic_2020_EUR	EndoC-BH1	EIF2B5	ENSG00000145191.14	4frag
rs2313211	rs7625464	Vujkovic_2020_EUR	EndoC-BH1	ALG3	ENSG00000214160.9	4frag
rs2313211	rs7625464	Vujkovic_2020_EUR	EndoC-BH1	MIR1224	ENSG00000221120.1	4frag
rs2313211	rs7625464	Vujkovic_2020_EUR	EndoC-BH1	VWA5B2	ENSG00000145198.14	4frag
rs2011603	rs2610989	Vujkovic_2020_EUR	EndoC-BH1	AC093871.1	ENSG00000251048.1	4frag
rs7695096	rs4698874	Vujkovic_2020_EUR	EndoC-BH1	AC098487.1	ENSG00000248161.5	4frag
rs7695096	rs4698874	Vujkovic_2020_EUR	EndoC-BH1	SLC39A8	ENSG00000138821.13	4frag
rs7695096	rs223333|rs223332	Vujkovic_2020_EUR	EndoC-BH1	UBE2D3	ENSG00000109332.20	4frag
rs7695096	rs223333|rs223332	Vujkovic_2020_EUR	EndoC-BH1	UBE2D3-AS1	ENSG00000246560.2	4frag
rs7695096	rs223333|rs223332	Vujkovic_2020_EUR	EndoC-BH1	UBE2D3	ENSG00000109332.20	1frag
rs7695096	rs223333|rs223332	Vujkovic_2020_EUR	EndoC-BH1	UBE2D3-AS1	ENSG00000246560.2	1frag
rs7695096	rs223388|rs223387|rs223390|rs79138519	Vujkovic_2020_EUR	EndoC-BH1	CISD2	ENSG00000145354.12	4frag
rs7695096	rs223388|rs223387|rs223390|rs79138519	Vujkovic_2020_EUR	EndoC-BH1	UBE2D3	ENSG00000109332.20	4frag
rs7695096	rs223388|rs223387|rs223390|rs79138519	Vujkovic_2020_EUR	EndoC-BH1	CISD2	ENSG00000145354.12	1frag
rs7695096	rs223388|rs223387|rs223390|rs79138519	Vujkovic_2020_EUR	EndoC-BH1	UBE2D3	ENSG00000109332.20	1frag
rs7695096	rs223388|rs223387|rs223390|rs79138519	Vujkovic_2020_EUR	EndoC-BH1	BDH2	ENSG00000164039.15	4frag
rs72695645	rs56376363|rs55939217	Vujkovic_2020_EUR	EndoC-BH1	CENPU	ENSG00000151725.12	4frag
rs72695645	rs56376363|rs55939217	Vujkovic_2020_EUR	EndoC-BH1	AC084871.1	ENSG00000249138.1	4frag
rs72695645	rs72695658|rs72695656|rs72695654|rs72695653|rs735948	Vujkovic_2020_EUR	EndoC-BH1	ACSL1	ENSG00000151726.14	4frag
rs72695645	rs56376363|rs55939217	Vujkovic_2020_EUR	EndoC-BH1	ACSL1	ENSG00000151726.14	1frag
rs72695645	rs56376363|rs55939217	Vujkovic_2020_EUR	EndoC-BH1	AC084871.2	ENSG00000251139.2	1frag
rs72695645	rs56376363|rs55939217	Vujkovic_2020_EUR	EndoC-BH1	AC084871.2	ENSG00000251139.2	4frag
rs72695645	rs56376363|rs55939217	Vujkovic_2020_EUR	EndoC-BH1	ACSL1	ENSG00000151726.14	4frag
rs72695645	rs56376363|rs55939217	Vujkovic_2020_EUR	EndoC-BH1	AC084871.4	ENSG00000286256.1	4frag
rs72695645	rs56376363|rs55939217	Vujkovic_2020_EUR	EndoC-BH1	MIR3945HG	ENSG00000251230.5	4frag
rs72695645	rs56376363|rs55939217	Vujkovic_2020_EUR	EndoC-BH1	LINC01093	ENSG00000249173.5	4frag
rs72695645	rs56376363|rs55939217	Vujkovic_2020_EUR	EndoC-BH1	MIR4455	ENSG00000263458.1	4frag
rs72695645	rs72695658|rs72695656|rs72695654|rs72695653|rs735948	Vujkovic_2020_EUR	EndoC-BH1	AC112243.1	ENSG00000279460.1	4frag
rs72695645	rs72695658|rs72695656|rs72695654|rs72695653|rs735948	Vujkovic_2020_EUR	EndoC-BH1	LINC02437	ENSG00000248517.1	4frag
rs72695645	rs56376363|rs55939217	Vujkovic_2020_EUR	EndoC-BH1	AC112243.1	ENSG00000279460.1	4frag
rs72695645	rs56376363|rs55939217	Vujkovic_2020_EUR	EndoC-BH1	LINC02437	ENSG00000248517.1	4frag
rs253412	rs34358|rs42302	Vujkovic_2020_EUR	EndoC-BH1	AC010245.2	ENSG00000272040.1	4frag
rs253412	rs34358|rs42302	Vujkovic_2020_EUR	EndoC-BH1	ANKDD1B	ENSG00000189045.13	4frag
rs6878122	rs7732130	Vujkovic_2020_EUR	EndoC-BH1	AC022414.1	ENSG00000284762.1	4frag
rs6878122	rs7732130	Vujkovic_2020_EUR	EndoC-BH1	ZBED3	ENSG00000132846.6	4frag
rs6878122	rs7732130	Vujkovic_2020_EUR	EndoC-BH1	ZBED3-AS1	ENSG00000250802.7	4frag
rs6878122	rs7732130	Vujkovic_2020_EUR	EndoC-BH1	PDE8B	ENSG00000113231.13	4frag
rs6878122	rs7732130	Vujkovic_2020_EUR	EndoC-BH1	WDR41	ENSG00000164253.14	4frag
rs12519500	rs4466139|rs617219	Vujkovic_2020_EUR	EndoC-BH1	AC012636.1	ENSG00000249825.5	4frag
rs329122	rs329120|rs329118	Vujkovic_2020_EUR	EndoC-BH1	AC109454.2	ENSG00000248559.1	4frag
rs329122	rs329120|rs329118	Vujkovic_2020_EUR	EndoC-BH1	CDKN2AIPNL	ENSG00000237190.4	4frag
rs329122	rs329120|rs329118	Vujkovic_2020_EUR	EndoC-BH1	CDKN2AIPNL	ENSG00000237190.4	1frag
rs329122	rs329120|rs329118	Vujkovic_2020_EUR	EndoC-BH1	AC109454.1	ENSG00000243648.1	4frag
rs329122	rs329120|rs329118	Vujkovic_2020_EUR	EndoC-BH1	AC005355.1	ENSG00000250994.1	4frag
rs329122	rs329120|rs329118	Vujkovic_2020_EUR	EndoC-BH1	LINC01843	ENSG00000251169.2	4frag
rs60519666	rs62427982	Vujkovic_2020_EUR	EndoC-BH1	BEND3	ENSG00000178409.13	1frag
rs2008027	rs11154331|rs3734634	Vujkovic_2020_EUR	EndoC-BH1	HINT3	ENSG00000111911.7	4frag
rs2908286	rs1799884	Vujkovic_2020_EUR	EndoC-BH1	AEBP1	ENSG00000106624.11	4frag
rs2908286	rs2908289|rs730497	Vujkovic_2020_EUR	EndoC-BH1	MYL7	ENSG00000106631.8	4frag
rs2908286	rs1799884	Vujkovic_2020_EUR	EndoC-BH1	MYL7	ENSG00000106631.8	4frag
rs2908286	rs1004558	Vujkovic_2020_EUR	EndoC-BH1	MYL7	ENSG00000106631.8	4frag
rs2908286	rs1799884	Vujkovic_2020_EUR	EndoC-BH1	GCK	ENSG00000106633.16	4frag
rs2908286	rs1799884	Vujkovic_2020_EUR	EndoC-BH1	GCK	ENSG00000106633.16	1frag
rs2908286	rs1799884	Vujkovic_2020_EUR	EndoC-BH1	YKT6	ENSG00000106636.8	4frag
rs534043	rs221803	Vujkovic_2020_EUR	EndoC-BH1	C7orf61	ENSG00000185955.5	4frag
rs534043	rs221803	Vujkovic_2020_EUR	EndoC-BH1	AGFG2	ENSG00000106351.13	4frag
rs534043	rs221803	Vujkovic_2020_EUR	EndoC-BH1	FBXO24	ENSG00000106336.13	4frag
rs534043	rs221803	Vujkovic_2020_EUR	EndoC-BH1	LRCH4	ENSG00000077454.16	4frag
rs534043	rs221803	Vujkovic_2020_EUR	EndoC-BH1	PCOLCE	ENSG00000106333.13	4frag
rs534043	rs221803	Vujkovic_2020_EUR	EndoC-BH1	PCOLCE-AS1	ENSG00000224729.5	4frag
rs6459733	rs34498858|rs59178327	Vujkovic_2020_EUR	EndoC-BH1	MNX1	ENSG00000130675.15	4frag
rs6459733	rs34498858|rs59178327	Vujkovic_2020_EUR	EndoC-BH1	MNX1-AS1	ENSG00000243479.3	4frag
rs6459733	rs34498858|rs59178327	Vujkovic_2020_EUR	EndoC-BH1	MNX1	ENSG00000130675.15	1frag
rs6459733	rs34498858|rs59178327	Vujkovic_2020_EUR	EndoC-BH1	MNX1-AS1	ENSG00000243479.3	1frag
rs10097617	rs10097617|rs896853|rs2879813|rs7003387|rs896852|rs1320164|rs10108430	Vujkovic_2020_EUR	EndoC-BH1	NDUFAF6	ENSG00000156170.13	4frag
rs10811661	rs10811660|rs10811661|rs10811662	Vujkovic_2020_EUR	EndoC-BH1	AL157937.1	ENSG00000236921.1	1frag
rs10811661	rs10811660|rs10811661|rs10811662	Vujkovic_2020_EUR	EndoC-BH1	AL157937.1	ENSG00000236921.1	4frag
rs28429551	rs28429551	Vujkovic_2020_EUR	EndoC-BH1	DNLZ	ENSG00000213221.5	4frag
rs28429551	rs28429551	Vujkovic_2020_EUR	EndoC-BH1	SNAPC4	ENSG00000165684.4	4frag
rs11583755	rs12402498|rs148748142	Vujkovic_2020_transEth	EndoC-BH1	NOL9	ENSG00000162408.11	4frag
rs11583755	rs12402498|rs148748142	Vujkovic_2020_transEth	EndoC-BH1	TAS1R1	ENSG00000173662.21	4frag
rs11583755	rs12402498|rs148748142	Vujkovic_2020_transEth	EndoC-BH1	ZBTB48	ENSG00000204859.13	4frag
rs11583755	rs12402498|rs148748142	Vujkovic_2020_transEth	EndoC-BH1	THAP3	ENSG00000041988.15	4frag
rs9438610	rs61776584	Vujkovic_2020_transEth	EndoC-BH1	PDIK1L	ENSG00000175087.10	1frag
rs9438610	rs61776584	Vujkovic_2020_transEth	EndoC-BH1	CEP85	ENSG00000130695.15	4frag
rs79598313	rs114165349	Vujkovic_2020_transEth	EndoC-BH1	PIGV	ENSG00000060642.10	4frag
rs3753693	rs6691249	Vujkovic_2020_transEth	EndoC-BH1	AL360012.1	ENSG00000270103.3	4frag
rs3753693	rs6691249	Vujkovic_2020_transEth	EndoC-BH1	RNU11	ENSG00000274978.1	4frag
rs3753693	rs6691249	Vujkovic_2020_transEth	EndoC-BH1	GMEB1	ENSG00000162419.12	1frag
rs3753693	rs6691249	Vujkovic_2020_transEth	EndoC-BH1	GMEB1	ENSG00000162419.12	4frag
rs12116935	rs12116935	Vujkovic_2020_transEth	EndoC-BH1	TRAPPC3	ENSG00000054116.12	4frag
rs12116935	rs12116935	Vujkovic_2020_transEth	EndoC-BH1	AL591845.1	ENSG00000116883.8	1frag
rs12116935	rs12116935	Vujkovic_2020_transEth	EndoC-BH1	EVA1B	ENSG00000142694.6	1frag
rs79090772	rs111775483	Vujkovic_2020_transEth	EndoC-BH1	CDKN2C	ENSG00000123080.11	4frag
rs79090772	rs116475050	Vujkovic_2020_transEth	EndoC-BH1	CDKN2C	ENSG00000123080.11	4frag
rs79090772	rs111775483	Vujkovic_2020_transEth	EndoC-BH1	CDKN2C	ENSG00000123080.11	1frag
rs79090772	rs116475050	Vujkovic_2020_transEth	EndoC-BH1	CDKN2C	ENSG00000123080.11	1frag
rs197374	rs197393	Vujkovic_2020_transEth	EndoC-BH1	ATP5PB	ENSG00000116459.11	4frag
rs197374	rs197393	Vujkovic_2020_transEth	EndoC-BH1	WDR77	ENSG00000116455.14	4frag
rs197374	rs197393	Vujkovic_2020_transEth	EndoC-BH1	C1orf162	ENSG00000143110.11	4frag
rs2453051	rs835576	Vujkovic_2020_transEth	EndoC-BH1	REG4	ENSG00000134193.15	4frag
rs72692804	rs112851681	Vujkovic_2020_transEth	EndoC-BH1	AC239868.1	ENSG00000261716.2	4frag
rs72692804	rs112851681	Vujkovic_2020_transEth	EndoC-BH1	HIST2H2AA4	ENSG00000272196.2	4frag
rs72692804	rs112851681	Vujkovic_2020_transEth	EndoC-BH1	BOLA1	ENSG00000178096.9	4frag
rs72692804	rs112851681	Vujkovic_2020_transEth	EndoC-BH1	HIST2H2AB	ENSG00000184270.5	4frag
rs72692804	rs112851681	Vujkovic_2020_transEth	EndoC-BH1	HIST2H2AC	ENSG00000184260.5	4frag
rs72692804	rs112851681	Vujkovic_2020_transEth	EndoC-BH1	HIST2H2BE	ENSG00000184678.10	4frag
rs72692804	rs115650695	Vujkovic_2020_transEth	EndoC-BH1	BOLA1	ENSG00000178096.9	4frag
rs72692804	rs115650695	Vujkovic_2020_transEth	EndoC-BH1	HIST2H2AB	ENSG00000184270.5	4frag
rs72692804	rs115650695	Vujkovic_2020_transEth	EndoC-BH1	HIST2H2AC	ENSG00000184260.5	4frag
rs72692804	rs115650695	Vujkovic_2020_transEth	EndoC-BH1	HIST2H2BE	ENSG00000184678.10	4frag
rs72692804	rs1349532|rs1376675	Vujkovic_2020_transEth	EndoC-BH1	BOLA1	ENSG00000178096.9	1frag
rs72692804	rs1349532|rs1376675	Vujkovic_2020_transEth	EndoC-BH1	HIST2H2AB	ENSG00000184270.5	1frag
rs72692804	rs1349532|rs1376675	Vujkovic_2020_transEth	EndoC-BH1	HIST2H2AC	ENSG00000184260.5	1frag
rs72692804	rs1349532|rs1376675	Vujkovic_2020_transEth	EndoC-BH1	HIST2H2BE	ENSG00000184678.10	1frag
rs72692804	rs112851681	Vujkovic_2020_transEth	EndoC-BH1	BOLA1	ENSG00000178096.9	1frag
rs72692804	rs112851681	Vujkovic_2020_transEth	EndoC-BH1	HIST2H2AB	ENSG00000184270.5	1frag
rs72692804	rs112851681	Vujkovic_2020_transEth	EndoC-BH1	HIST2H2AC	ENSG00000184260.5	1frag
rs72692804	rs112851681	Vujkovic_2020_transEth	EndoC-BH1	HIST2H2BE	ENSG00000184678.10	1frag
rs72692804	rs1349532|rs1376675	Vujkovic_2020_transEth	EndoC-BH1	BOLA1	ENSG00000178096.9	4frag
rs72692804	rs1349532|rs1376675	Vujkovic_2020_transEth	EndoC-BH1	SV2A	ENSG00000159164.10	4frag
rs72692804	rs45548131|rs72692813|rs17643644|rs72692814	Vujkovic_2020_transEth	EndoC-BH1	SV2A	ENSG00000159164.10	4frag
rs72692804	rs45548131|rs72692813|rs17643644|rs72692814	Vujkovic_2020_transEth	EndoC-BH1	SV2A	ENSG00000159164.10	1frag
rs72692804	rs112851681	Vujkovic_2020_transEth	EndoC-BH1	SF3B4	ENSG00000143368.10	4frag
rs72692804	rs112851681	Vujkovic_2020_transEth	EndoC-BH1	SF3B4	ENSG00000143368.10	1frag
rs72692804	rs45548131|rs72692813|rs17643644|rs72692814	Vujkovic_2020_transEth	EndoC-BH1	SF3B4	ENSG00000143368.10	1frag
rs72692804	rs112851681	Vujkovic_2020_transEth	EndoC-BH1	MTMR11	ENSG00000014914.21	4frag
rs72692804	rs45548131|rs72692813|rs17643644|rs72692814	Vujkovic_2020_transEth	EndoC-BH1	AC244033.2	ENSG00000285184.2	4frag
rs72692804	rs45548131|rs72692813|rs17643644|rs72692814	Vujkovic_2020_transEth	EndoC-BH1	VPS45	ENSG00000136631.14	4frag
rs72692804	rs115650695	Vujkovic_2020_transEth	EndoC-BH1	AC244033.2	ENSG00000285184.2	4frag
rs72692804	rs115650695	Vujkovic_2020_transEth	EndoC-BH1	VPS45	ENSG00000136631.14	4frag
rs72692804	rs112851681	Vujkovic_2020_transEth	EndoC-BH1	PLEKHO1	ENSG00000023902.14	4frag
rs3020781	rs12749306	Vujkovic_2020_transEth	EndoC-BH1	PKLR	ENSG00000143627.19	4frag
rs3020781	rs1046188|rs2242576	Vujkovic_2020_transEth	EndoC-BH1	FDPS	ENSG00000160752.14	4frag
rs3020781	rs12749306	Vujkovic_2020_transEth	EndoC-BH1	FDPS	ENSG00000160752.14	4frag
rs3020781	rs1046188|rs2242576	Vujkovic_2020_transEth	EndoC-BH1	RUSC1	ENSG00000160753.16	4frag
rs3020781	rs1046188|rs2242576	Vujkovic_2020_transEth	EndoC-BH1	RUSC1-AS1	ENSG00000225855.6	4frag
rs1327123	rs2274432	Vujkovic_2020_transEth	EndoC-BH1	APOBEC4	ENSG00000173627.8	4frag
rs1327123	rs2274432	Vujkovic_2020_transEth	EndoC-BH1	COLGALT2	ENSG00000198756.12	1frag
rs1327123	rs2274432	Vujkovic_2020_transEth	EndoC-BH1	COLGALT2	ENSG00000198756.12	4frag
rs1327123	rs2274432	Vujkovic_2020_transEth	EndoC-BH1	TSEN15	ENSG00000198860.12	1frag
rs1327123	rs2274432	Vujkovic_2020_transEth	EndoC-BH1	AL445228.2	ENSG00000271387.1	4frag
rs1327123	rs2274432	Vujkovic_2020_transEth	EndoC-BH1	C1orf21	ENSG00000116667.14	4frag
rs174541	rs174536	Vujkovic_2020_transEth	EndoC-BH1	MYRF	ENSG00000124920.13	4frag
rs174541	rs174538	Vujkovic_2020_transEth	EndoC-BH1	MYRF	ENSG00000124920.13	4frag
rs174541	rs174538	Vujkovic_2020_transEth	EndoC-BH1	MYRF	ENSG00000124920.13	1frag
rs174541	rs174538	Vujkovic_2020_transEth	EndoC-BH1	AP002380.1	ENSG00000124915.10	4frag
rs174541	rs174561	Vujkovic_2020_transEth	EndoC-BH1	FADS2	ENSG00000134824.14	4frag
rs174541	rs174561	Vujkovic_2020_transEth	EndoC-BH1	FEN1	ENSG00000168496.4	4frag
rs174541	rs174561	Vujkovic_2020_transEth	EndoC-BH1	MIR611	ENSG00000284108.1	4frag
rs174541	rs174561	Vujkovic_2020_transEth	EndoC-BH1	TMEM258	ENSG00000134825.15	4frag
rs174541	rs174561	Vujkovic_2020_transEth	EndoC-BH1	FADS2	ENSG00000134824.14	1frag
rs174541	rs174561	Vujkovic_2020_transEth	EndoC-BH1	FEN1	ENSG00000168496.4	1frag
rs174541	rs174561	Vujkovic_2020_transEth	EndoC-BH1	MIR611	ENSG00000284108.1	1frag
rs174541	rs174561	Vujkovic_2020_transEth	EndoC-BH1	TMEM258	ENSG00000134825.15	1frag
rs174541	rs174538	Vujkovic_2020_transEth	EndoC-BH1	FADS1	ENSG00000149485.18	1frag
rs174541	rs174538	Vujkovic_2020_transEth	EndoC-BH1	FADS2	ENSG00000134824.14	1frag
rs174541	rs174538	Vujkovic_2020_transEth	EndoC-BH1	MIR1908	ENSG00000284416.1	1frag
rs174541	rs174538	Vujkovic_2020_transEth	EndoC-BH1	FADS1	ENSG00000149485.18	4frag
rs174541	rs174538	Vujkovic_2020_transEth	EndoC-BH1	FADS2	ENSG00000134824.14	4frag
rs174541	rs174538	Vujkovic_2020_transEth	EndoC-BH1	MIR1908	ENSG00000284416.1	4frag
rs174541	rs174538	Vujkovic_2020_transEth	EndoC-BH1	BEST1	ENSG00000167995.16	4frag
rs174541	rs174538	Vujkovic_2020_transEth	EndoC-BH1	BEST1	ENSG00000167995.16	1frag
rs7316626	rs112763536	Vujkovic_2020_transEth	EndoC-BH1	AC006064.3	ENSG00000255966.1	4frag
rs7316626	rs112763536	Vujkovic_2020_transEth	EndoC-BH1	GAPDH	ENSG00000111640.15	4frag
rs7316626	rs59436997	Vujkovic_2020_transEth	EndoC-BH1	IFFO1	ENSG00000010295.19	4frag
rs7316626	rs59436997	Vujkovic_2020_transEth	EndoC-BH1	IFFO1	ENSG00000010295.19	1frag
rs7316626	rs112763536	Vujkovic_2020_transEth	EndoC-BH1	NOP2	ENSG00000111641.11	4frag
rs7316626	rs112763536	Vujkovic_2020_transEth	EndoC-BH1	CHD4	ENSG00000111642.15	4frag
rs7316626	rs112763536	Vujkovic_2020_transEth	EndoC-BH1	SCARNA11	ENSG00000251898.1	4frag
rs7316626	rs112763536	Vujkovic_2020_transEth	EndoC-BH1	LPAR5	ENSG00000184574.10	4frag
rs7316626	rs112763536	Vujkovic_2020_transEth	EndoC-BH1	AC125494.1	ENSG00000219410.6	4frag
rs7316626	rs112763536	Vujkovic_2020_transEth	EndoC-BH1	ING4	ENSG00000111653.20	4frag
rs7316626	rs112763536	Vujkovic_2020_transEth	EndoC-BH1	AC125494.1	ENSG00000219410.6	1frag
rs7316626	rs112763536	Vujkovic_2020_transEth	EndoC-BH1	ING4	ENSG00000111653.20	1frag
rs7316626	rs112763536	Vujkovic_2020_transEth	EndoC-BH1	ZNF384	ENSG00000126746.17	4frag
rs7316626	rs112763536	Vujkovic_2020_transEth	EndoC-BH1	AC125494.3	ENSG00000270068.1	4frag
rs7316626	rs112763536	Vujkovic_2020_transEth	EndoC-BH1	COPS7A	ENSG00000111652.10	4frag
rs7316626	rs112763536	Vujkovic_2020_transEth	EndoC-BH1	GPR162	ENSG00000250510.8	4frag
rs7132908	rs7132908	Vujkovic_2020_transEth	EndoC-BH1	AC025154.2	ENSG00000257588.1	4frag
rs7132908	rs7132908	Vujkovic_2020_transEth	EndoC-BH1	AQP5	ENSG00000161798.7	4frag
rs7132908	rs7132908	Vujkovic_2020_transEth	EndoC-BH1	AQP6	ENSG00000086159.13	4frag
rs2277339	rs2277339	Vujkovic_2020_transEth	EndoC-BH1	ZBTB39	ENSG00000166860.3	4frag
rs712315	rs799488	Vujkovic_2020_transEth	EndoC-BH1	CFL2	ENSG00000165410.14	4frag
rs712315	rs799473	Vujkovic_2020_transEth	EndoC-BH1	CFL2	ENSG00000165410.14	4frag
rs712315	rs799488	Vujkovic_2020_transEth	EndoC-BH1	BAZ1A	ENSG00000198604.11	4frag
rs712315	rs799473	Vujkovic_2020_transEth	EndoC-BH1	SRP54	ENSG00000100883.12	4frag
rs712315	rs799473	Vujkovic_2020_transEth	EndoC-BH1	SRP54-AS1	ENSG00000258704.6	4frag
rs2447198	rs2467736|rs2439850|rs2444250	Vujkovic_2020_transEth	EndoC-BH1	TP53BP1	ENSG00000067369.13	1frag
rs2447198	rs2467736|rs2439850|rs2444250	Vujkovic_2020_transEth	EndoC-BH1	MAP1A	ENSG00000166963.13	4frag
rs2447198	rs2467736|rs2439850|rs2444250	Vujkovic_2020_transEth	EndoC-BH1	TP53BP1	ENSG00000067369.13	4frag
rs2447198	rs2277531|rs3832983	Vujkovic_2020_transEth	EndoC-BH1	MFAP1	ENSG00000140259.7	4frag
rs2447198	rs2277531|rs3832983	Vujkovic_2020_transEth	EndoC-BH1	WDR76	ENSG00000092470.12	4frag
rs303760	rs303760	Vujkovic_2020_transEth	EndoC-BH1	CABLES1	ENSG00000134508.12	4frag
rs142385484	rs142385484	Vujkovic_2020_transEth	EndoC-BH1	SNORD35B	ENSG00000200530.1	4frag
rs142385484	rs142385484	Vujkovic_2020_transEth	EndoC-BH1	RCN3	ENSG00000142552.8	4frag
rs142385484	rs142385484	Vujkovic_2020_transEth	EndoC-BH1	NOSIP	ENSG00000142546.13	4frag
rs142385484	rs142385484	Vujkovic_2020_transEth	EndoC-BH1	PRRG2	ENSG00000126460.11	4frag
rs142385484	rs142385484	Vujkovic_2020_transEth	EndoC-BH1	ADM5	ENSG00000224420.3	4frag
rs142385484	rs142385484	Vujkovic_2020_transEth	EndoC-BH1	CPT1C	ENSG00000169169.14	4frag
rs142385484	rs142385484	Vujkovic_2020_transEth	EndoC-BH1	PRMT1	ENSG00000126457.21	4frag
rs10188334	rs35796073|rs35142762|rs6548240	Vujkovic_2020_transEth	EndoC-BH1	SH3YL1	ENSG00000035115.21	4frag
rs10188334	rs12714413|rs10865550|rs10865551	Vujkovic_2020_transEth	EndoC-BH1	SH3YL1	ENSG00000035115.21	4frag
rs10188334	rs35796073|rs35142762|rs6548240	Vujkovic_2020_transEth	EndoC-BH1	ACP1	ENSG00000143727.16	4frag
rs10188334	rs12714413|rs10865550|rs10865551	Vujkovic_2020_transEth	EndoC-BH1	ACP1	ENSG00000143727.16	4frag
rs11096542	rs7579323	Vujkovic_2020_transEth	EndoC-BH1	LINC01376	ENSG00000236204.6	4frag
rs11096542	rs7579323	Vujkovic_2020_transEth	EndoC-BH1	MIR4757	ENSG00000266738.1	4frag
rs11096542	rs7579323	Vujkovic_2020_transEth	EndoC-BH1	OSR1	ENSG00000143867.7	4frag
rs243018	rs243018	Vujkovic_2020_transEth	EndoC-BH1	AC007381.1	ENSG00000228590.2	1frag
rs3845843	rs2194492	Vujkovic_2020_transEth	EndoC-BH1	RIF1	ENSG00000080345.17	4frag
rs6714523	rs55668474	Vujkovic_2020_transEth	EndoC-BH1	SUMO1	ENSG00000116030.16	1frag
rs34329895	rs1037416	Vujkovic_2020_transEth	EndoC-BH1	FZD5	ENSG00000163251.4	4frag
rs1877712	rs11554825	Vujkovic_2020_transEth	EndoC-BH1	ARPC2	ENSG00000163466.16	4frag
rs1877712	rs11554825	Vujkovic_2020_transEth	EndoC-BH1	AAMP	ENSG00000127837.9	4frag
rs1877712	rs11554825	Vujkovic_2020_transEth	EndoC-BH1	PNKD	ENSG00000127838.14	4frag
rs1877712	rs992157	Vujkovic_2020_transEth	EndoC-BH1	MIR6513	ENSG00000284173.1	4frag
rs1877712	rs992157	Vujkovic_2020_transEth	EndoC-BH1	TMBIM1	ENSG00000135926.15	4frag
rs1877712	rs11554825	Vujkovic_2020_transEth	EndoC-BH1	AC021016.3	ENSG00000273361.1	4frag
rs1877712	rs11554825	Vujkovic_2020_transEth	EndoC-BH1	CTDSP1	ENSG00000144579.7	4frag
rs1877712	rs992157	Vujkovic_2020_transEth	EndoC-BH1	AC021016.3	ENSG00000273361.1	4frag
rs1877712	rs992157	Vujkovic_2020_transEth	EndoC-BH1	CTDSP1	ENSG00000144579.7	4frag
rs1877712	rs11554825	Vujkovic_2020_transEth	EndoC-BH1	MIR26B	ENSG00000199121.4	4frag
rs6073143	rs1894668|rs6065630|rs6073136|rs3752561|rs3752562	Vujkovic_2020_transEth	EndoC-BH1	SGK2	ENSG00000101049.15	1frag
rs6549112	rs9866183|rs9866309	Vujkovic_2020_transEth	EndoC-BH1	AC107204.1	ENSG00000281392.1	4frag
rs667920	rs548288	Vujkovic_2020_transEth	EndoC-BH1	MSL2	ENSG00000174579.4	4frag
rs667920	rs548288	Vujkovic_2020_transEth	EndoC-BH1	MSL2	ENSG00000174579.4	1frag
rs247975	rs694786|rs556464|rs12635614	Vujkovic_2020_transEth	EndoC-BH1	NLGN1	ENSG00000169760.17	4frag
rs144052331	rs140817054	Vujkovic_2020_transEth	EndoC-BH1	CSNK1G3	ENSG00000151292.17	4frag
rs9358912	rs7766641	Vujkovic_2020_transEth	EndoC-BH1	HIST1H3B	ENSG00000274267.1	4frag
rs9358912	rs7766641	Vujkovic_2020_transEth	EndoC-BH1	HIST1H2AB	ENSG00000278463.1	4frag
rs9358912	rs7766641	Vujkovic_2020_transEth	EndoC-BH1	HIST1H2APS5	ENSG00000234816.2	4frag
rs9358912	rs7766641	Vujkovic_2020_transEth	EndoC-BH1	HIST1H2BB	ENSG00000276410.3	4frag
rs9358912	rs7766641	Vujkovic_2020_transEth	EndoC-BH1	HIST1H3C	ENSG00000278272.1	4frag
rs9358912	rs7766641	Vujkovic_2020_transEth	EndoC-BH1	HIST1H4C	ENSG00000197061.4	4frag
rs9358912	rs7766641	Vujkovic_2020_transEth	EndoC-BH1	HIST1H1T	ENSG00000187475.5	4frag
rs9358912	rs7766641	Vujkovic_2020_transEth	EndoC-BH1	HIST1H2AC	ENSG00000180573.9	4frag
rs9358912	rs7766641	Vujkovic_2020_transEth	EndoC-BH1	HIST1H2BC	ENSG00000180596.7	4frag
rs9358912	rs7766641	Vujkovic_2020_transEth	EndoC-BH1	HIST1H1E	ENSG00000168298.6	4frag
rs9358912	rs7766641	Vujkovic_2020_transEth	EndoC-BH1	HIST1H2BD	ENSG00000158373.8	4frag
rs9358912	rs7766641	Vujkovic_2020_transEth	EndoC-BH1	HIST1H2BE	ENSG00000274290.2	1frag
rs9358912	rs7766641	Vujkovic_2020_transEth	EndoC-BH1	HIST1H4D	ENSG00000277157.1	4frag
rs9358912	rs7766641	Vujkovic_2020_transEth	EndoC-BH1	AL031777.3	ENSG00000282988.2	4frag
rs9358912	rs7766641	Vujkovic_2020_transEth	EndoC-BH1	HIST1H2AD	ENSG00000196866.2	4frag
rs9358912	rs7766641	Vujkovic_2020_transEth	EndoC-BH1	HIST1H2BF	ENSG00000277224.2	4frag
rs9358912	rs7766641	Vujkovic_2020_transEth	EndoC-BH1	HIST1H3D	ENSG00000197409.7	4frag
rs9358912	rs7766641	Vujkovic_2020_transEth	EndoC-BH1	HIST1H4E	ENSG00000276966.2	4frag
rs7758115	rs11154331|rs3734634	Vujkovic_2020_transEth	EndoC-BH1	HINT3	ENSG00000111911.7	4frag
rs506597	rs221803	Vujkovic_2020_transEth	EndoC-BH1	C7orf61	ENSG00000185955.5	4frag
rs506597	rs221803	Vujkovic_2020_transEth	EndoC-BH1	AGFG2	ENSG00000106351.13	4frag
rs506597	rs221803	Vujkovic_2020_transEth	EndoC-BH1	FBXO24	ENSG00000106336.13	4frag
rs506597	rs221803	Vujkovic_2020_transEth	EndoC-BH1	LRCH4	ENSG00000077454.16	4frag
rs506597	rs221803	Vujkovic_2020_transEth	EndoC-BH1	PCOLCE	ENSG00000106333.13	4frag
rs506597	rs221803	Vujkovic_2020_transEth	EndoC-BH1	PCOLCE-AS1	ENSG00000224729.5	4frag
rs2679745	rs2679745|rs1802539|rs2436851|rs2247355	Vujkovic_2020_transEth	EndoC-BH1	AP003550.1	ENSG00000254236.1	4frag
rs2679745	rs2679745|rs1802539|rs2436851|rs2247355	Vujkovic_2020_transEth	EndoC-BH1	ATP6V1C1	ENSG00000155097.12	4frag
rs1570247	rs1570247|rs1570246	Vujkovic_2020_transEth	EndoC-BH1	CREB3	ENSG00000107175.12	4frag
rs1570247	rs1570247|rs1570246	Vujkovic_2020_transEth	EndoC-BH1	MIR6853	ENSG00000273945.1	4frag
rs1570247	rs1570247|rs1570246	Vujkovic_2020_transEth	EndoC-BH1	TLN1	ENSG00000137076.21	4frag
rs1570247	rs1570247|rs1570246	Vujkovic_2020_transEth	EndoC-BH1	MSMP	ENSG00000215183.5	4frag
rs1570247	rs1570247|rs1570246	Vujkovic_2020_transEth	EndoC-BH1	HINT2	ENSG00000137133.11	4frag
rs1570247	rs1570247|rs1570246	Vujkovic_2020_transEth	EndoC-BH1	TMEM8B	ENSG00000137103.20	4frag
rs10818763	rs2487387	Vujkovic_2020_transEth	EndoC-BH1	ZBTB6	ENSG00000186130.5	4frag
rs10818763	rs2487387	Vujkovic_2020_transEth	EndoC-BH1	ZBTB6	ENSG00000186130.5	1frag
rs10818763	rs2239539|rs1147322	Vujkovic_2020_transEth	EndoC-BH1	ZBTB26	ENSG00000171448.9	4frag
rs10818763	rs2487387	Vujkovic_2020_transEth	EndoC-BH1	ZBTB26	ENSG00000171448.9	4frag
rs10818763	rs2487387	Vujkovic_2020_transEth	EndoC-BH1	ZBTB26	ENSG00000171448.9	1frag
rs10818763	rs2239539|rs1147322	Vujkovic_2020_transEth	EndoC-BH1	ZBTB26	ENSG00000171448.9	1frag
rs10818763	rs2239539|rs1147322	Vujkovic_2020_transEth	EndoC-BH1	AC007066.2	ENSG00000261094.2	4frag
rs10818763	rs2487387	Vujkovic_2020_transEth	EndoC-BH1	AC007066.2	ENSG00000261094.2	4frag
rs10818763	rs2487387	Vujkovic_2020_transEth	EndoC-BH1	AC007066.2	ENSG00000261094.2	1frag
rs10818763	rs2239539|rs1147322	Vujkovic_2020_transEth	EndoC-BH1	RABGAP1	ENSG00000011454.17	4frag
rs10818763	rs2487387	Vujkovic_2020_transEth	EndoC-BH1	MIR600	ENSG00000283941.1	4frag
rs11257655	rs11257655	Mahajan_2018_EUR	HepG2	MIR4481	ENSG00000283699.1	4frag
rs11257655	rs11257655	Mahajan_2018_EUR	HepG2	MIR4481	ENSG00000283699.1	1frag
rs1317617	rs12411493|rs12414178	Mahajan_2018_EUR	HepG2	PPIF	ENSG00000108179.14	4frag
rs1317617	rs12411493|rs12414178	Mahajan_2018_EUR	HepG2	PPIF	ENSG00000108179.14	1frag
rs7918400	rs113102683	Mahajan_2018_EUR	HepG2	AL158212.5	ENSG00000285676.1	1frag
rs2280141	rs71486610	Mahajan_2018_EUR	HepG2	RNU6-728P	ENSG00000202245.1	4frag
rs2280141	rs71486610	Mahajan_2018_EUR	HepG2	RNU6-728P	ENSG00000202245.1	1frag
rs2280141	rs71486610	Mahajan_2018_EUR	HepG2	PLEKHA1	ENSG00000107679.14	4frag
rs2280141	rs71486610	Mahajan_2018_EUR	HepG2	MIR3941	ENSG00000265442.1	4frag
rs2280141	rs71486610	Mahajan_2018_EUR	HepG2	MIR3941	ENSG00000265442.1	1frag
rs12802972	rs7130416	Mahajan_2018_EUR	HepG2	KRTAP5-6	ENSG00000205864.1	4frag
rs12802972	rs7130416	Mahajan_2018_EUR	HepG2	KRTAP5-6	ENSG00000205864.1	1frag
rs12802972	rs7130416	Mahajan_2018_EUR	HepG2	SYT8	ENSG00000149043.16	4frag
rs12802972	rs7130416	Mahajan_2018_EUR	HepG2	TNNI2	ENSG00000130598.16	1frag
rs12802972	rs7130416	Mahajan_2018_EUR	HepG2	TNNI2	ENSG00000130598.16	4frag
rs12802972	rs7130416	Mahajan_2018_EUR	HepG2	LSP1	ENSG00000130592.15	1frag
rs12802972	rs7130416	Mahajan_2018_EUR	HepG2	MIR4298	ENSG00000264493.1	1frag
rs12802972	rs7130416	Mahajan_2018_EUR	HepG2	MIR4298	ENSG00000264493.1	4frag
rs12802972	rs7130416	Mahajan_2018_EUR	HepG2	AC132217.1	ENSG00000240801.1	4frag
rs12802972	rs7130416	Mahajan_2018_EUR	HepG2	MIR483	ENSG00000207805.3	4frag
rs12802972	rs7130416	Mahajan_2018_EUR	HepG2	MIR483	ENSG00000207805.3	1frag
rs11042596	rs11042596	Mahajan_2018_EUR	HepG2	MIR483	ENSG00000207805.3	1frag
rs12802972	rs7130416	Mahajan_2018_EUR	HepG2	IGF2	ENSG00000167244.20	4frag
rs12802972	rs7130416	Mahajan_2018_EUR	HepG2	IGF2	ENSG00000284779.1	4frag
rs12802972	rs7130416	Mahajan_2018_EUR	HepG2	IGF2	ENSG00000167244.20	1frag
rs12802972	rs7130416	Mahajan_2018_EUR	HepG2	IGF2	ENSG00000284779.1	1frag
rs2237897	rs2237897|rs74046911|rs2237896	Mahajan_2018_EUR	HepG2	AC013791.1	ENSG00000274740.1	4frag
rs2237897	rs2237897|rs74046911|rs2237896	Mahajan_2018_EUR	HepG2	KCNQ1DN	ENSG00000237941.2	4frag
rs1783541	rs12789028	Mahajan_2018_EUR	HepG2	TIGD3	ENSG00000173825.7	4frag
rs1783541	rs12789028	Mahajan_2018_EUR	HepG2	TIGD3	ENSG00000173825.7	1frag
rs1783541	rs12789028	Mahajan_2018_EUR	HepG2	NEAT1	ENSG00000245532.8	4frag
rs1783541	rs12789028	Mahajan_2018_EUR	HepG2	RF01955	ENSG00000278144.1	4frag
rs1783541	rs12789028	Mahajan_2018_EUR	HepG2	RF01956	ENSG00000278050.1	4frag
rs1783541	rs12789028	Mahajan_2018_EUR	HepG2	RF01957	ENSG00000277599.1	4frag
rs1783541	rs12789028	Mahajan_2018_EUR	HepG2	AP000769.2	ENSG00000270117.1	4frag
rs1783541	rs12789028	Mahajan_2018_EUR	HepG2	MALAT1	ENSG00000251562.8	4frag
rs1783541	rs12789028	Mahajan_2018_EUR	HepG2	SCYL1	ENSG00000142186.17	1frag
rs1783541	rs12789028	Mahajan_2018_EUR	HepG2	SCYL1	ENSG00000142186.17	4frag
rs1783541	rs12789028	Mahajan_2018_EUR	HepG2	FAM89B	ENSG00000176973.8	4frag
rs1783541	rs12789028	Mahajan_2018_EUR	HepG2	SSSCA1	ENSG00000173465.7	4frag
rs1783541	rs12789028	Mahajan_2018_EUR	HepG2	SSSCA1-AS1	ENSG00000260233.3	4frag
rs1783541	rs12789028	Mahajan_2018_EUR	HepG2	EHBP1L1	ENSG00000173442.13	4frag
rs1783541	rs12789028	Mahajan_2018_EUR	HepG2	EHBP1L1	ENSG00000173442.13	1frag
rs1783541	rs12789028	Mahajan_2018_EUR	HepG2	FAM89B	ENSG00000176973.8	1frag
rs1783541	rs12789028	Mahajan_2018_EUR	HepG2	KCNK7	ENSG00000173338.12	4frag
rs1783541	rs12789028	Mahajan_2018_EUR	HepG2	KCNK7	ENSG00000173338.12	1frag
rs1783541	rs12789028	Mahajan_2018_EUR	HepG2	MAP3K11	ENSG00000173327.8	4frag
rs1783541	rs12789028	Mahajan_2018_EUR	HepG2	PCNX3	ENSG00000197136.4	4frag
rs1783541	rs12789028	Mahajan_2018_EUR	HepG2	MIR4489	ENSG00000265874.1	4frag
rs1783541	rs12789028	Mahajan_2018_EUR	HepG2	SIPA1	ENSG00000213445.10	4frag
rs11820019	rs36225067	Mahajan_2018_EUR	HepG2	AP003071.2	ENSG00000261070.1	4frag
rs11820019	rs55911137	Mahajan_2018_EUR	HepG2	AP003071.2	ENSG00000261070.1	4frag
rs11820019	rs36225067	Mahajan_2018_EUR	HepG2	MYEOV	ENSG00000172927.8	4frag
rs11820019	rs55911137	Mahajan_2018_EUR	HepG2	MYEOV	ENSG00000172927.8	4frag
rs11820019	rs55911137	Mahajan_2018_EUR	HepG2	MYEOV	ENSG00000172927.8	1frag
rs11820019	rs36225067	Mahajan_2018_EUR	HepG2	AP005233.2	ENSG00000260877.2	4frag
rs11820019	rs55911137	Mahajan_2018_EUR	HepG2	AP005233.2	ENSG00000260877.2	4frag
rs11820019	rs36225067	Mahajan_2018_EUR	HepG2	AP000439.3	ENSG00000255980.1	4frag
rs11820019	rs55911137	Mahajan_2018_EUR	HepG2	AP000439.3	ENSG00000255980.1	4frag
rs11820019	rs36225067	Mahajan_2018_EUR	HepG2	AP000439.2	ENSG00000255774.2	4frag
rs11820019	rs36225067	Mahajan_2018_EUR	HepG2	LINC01488	ENSG00000285094.1	4frag
rs11820019	rs55911137	Mahajan_2018_EUR	HepG2	AP000439.2	ENSG00000255774.2	4frag
rs11820019	rs55911137	Mahajan_2018_EUR	HepG2	LINC01488	ENSG00000285094.1	4frag
rs10830963	rs10830963	Mahajan_2018_EUR	HepG2	MTNR1B	ENSG00000134640.2	1frag
rs12578639	rs58639682	Mahajan_2018_EUR	HepG2	PEBP1	ENSG00000089220.5	4frag
rs12578639	rs58639682	Mahajan_2018_EUR	HepG2	VSIG10	ENSG00000176834.14	4frag
rs4148856	rs4148856	Mahajan_2018_EUR	HepG2	VPS37B	ENSG00000139722.7	4frag
rs4148856	rs1260294	Mahajan_2018_EUR	HepG2	ABCB9	ENSG00000150967.18	4frag
rs4148856	rs1260294	Mahajan_2018_EUR	HepG2	AC026362.1	ENSG00000256028.2	4frag
rs4148856	rs1260294	Mahajan_2018_EUR	HepG2	OGFOD2	ENSG00000111325.16	4frag
rs4148856	rs4148856	Mahajan_2018_EUR	HepG2	ABCB9	ENSG00000150967.18	1frag
rs4148856	rs4148856	Mahajan_2018_EUR	HepG2	AC026362.1	ENSG00000256028.2	1frag
rs4148856	rs4148856	Mahajan_2018_EUR	HepG2	OGFOD2	ENSG00000111325.16	1frag
rs4148856	rs1260294	Mahajan_2018_EUR	HepG2	MIR4304	ENSG00000265526.1	4frag
rs4148856	rs1260294	Mahajan_2018_EUR	HepG2	MIR4304	ENSG00000265526.1	1frag
rs4148856	rs1260294	Mahajan_2018_EUR	HepG2	PITPNM2	ENSG00000090975.12	4frag
rs4148856	rs1260294	Mahajan_2018_EUR	HepG2	PITPNM2-AS1	ENSG00000251497.2	4frag
rs34584161	rs3759468	Mahajan_2018_EUR	HepG2	CDK8	ENSG00000132964.12	4frag
rs11842871	rs373924172|rs1056130	Mahajan_2018_EUR	HepG2	LINC01058	ENSG00000225039.1	1frag
rs11842871	rs373924172|rs1056130	Mahajan_2018_EUR	HepG2	UBE2L5	ENSG00000236444.4	1frag
rs11842871	rs373924172|rs1056130	Mahajan_2018_EUR	HepG2	HMGB1	ENSG00000189403.15	4frag
rs11842871	rs373924172|rs1056130	Mahajan_2018_EUR	HepG2	USPL1	ENSG00000132952.12	4frag
rs11842871	rs373924172|rs1056130	Mahajan_2018_EUR	HepG2	HMGB1	ENSG00000189403.15	1frag
rs11842871	rs373924172|rs1056130	Mahajan_2018_EUR	HepG2	USPL1	ENSG00000132952.12	1frag
rs17122772	rs17122772|rs17122776|rs17122779|rs17122782	Mahajan_2018_EUR	HepG2	ABHD4	ENSG00000100439.10	4frag
rs8010382	rs3742654	Mahajan_2018_EUR	HepG2	PPP4R3A	ENSG00000100796.17	1frag
rs2456530	rs2456524|rs2440317	Mahajan_2018_EUR	HepG2	WDR72	ENSG00000166415.15	4frag
rs7178762	rs12899671	Mahajan_2018_EUR	HepG2	FBXL22	ENSG00000197361.7	4frag
rs7178762	rs12899671	Mahajan_2018_EUR	HepG2	USP3-AS1	ENSG00000259248.6	4frag
rs7178762	rs12899671	Mahajan_2018_EUR	HepG2	FBXL22	ENSG00000197361.7	1frag
rs7178762	rs12899671	Mahajan_2018_EUR	HepG2	USP3-AS1	ENSG00000259248.6	1frag
rs13737	rs75219778	Mahajan_2018_EUR	HepG2	AC068338.2	ENSG00000260274.1	4frag
rs13737	rs75219778	Mahajan_2018_EUR	HepG2	MAN2C1	ENSG00000140400.17	4frag
rs13737	rs62027209	Mahajan_2018_EUR	HepG2	AC068338.2	ENSG00000260274.1	4frag
rs13737	rs62027209	Mahajan_2018_EUR	HepG2	MAN2C1	ENSG00000140400.17	4frag
rs13737	rs62027209	Mahajan_2018_EUR	HepG2	AC105137.2	ENSG00000276744.1	4frag
rs13737	rs62027209	Mahajan_2018_EUR	HepG2	SIN3A	ENSG00000169375.15	4frag
rs13737	rs62027209	Mahajan_2018_EUR	HepG2	AC105020.3	ENSG00000260235.1	4frag
rs13737	rs62027209	Mahajan_2018_EUR	HepG2	SNUPN	ENSG00000169371.13	4frag
rs13737	rs62027209	Mahajan_2018_EUR	HepG2	AC105020.6	ENSG00000275454.1	4frag
rs13737	rs62027209	Mahajan_2018_EUR	HepG2	IMP3	ENSG00000177971.8	4frag
rs4932265	rs4932144|rs4932143	Mahajan_2018_EUR	HepG2	PLIN1	ENSG00000166819.12	4frag
rs4932265	rs4932144|rs4932143	Mahajan_2018_EUR	HepG2	MESP1	ENSG00000166823.5	4frag
rs4932265	rs4932144|rs4932143	Mahajan_2018_EUR	HepG2	MRPL15P1	ENSG00000259441.2	4frag
rs4932265	rs4932144|rs4932143	Mahajan_2018_EUR	HepG2	ANPEP	ENSG00000166825.14	4frag
rs4932265	rs4932144|rs4932143	Mahajan_2018_EUR	HepG2	ANPEP	ENSG00000166825.14	1frag
rs4932265	rs4932144|rs4932143	Mahajan_2018_EUR	HepG2	AP3S2	ENSG00000157823.17	4frag
rs4932265	rs4932144|rs4932143	Mahajan_2018_EUR	HepG2	MIR5094	ENSG00000264966.1	4frag
rs4932265	rs4932144|rs4932143	Mahajan_2018_EUR	HepG2	MIR3174	ENSG00000265871.1	4frag
rs8046545	rs201131521	Mahajan_2018_EUR	HepG2	MIR4721	ENSG00000283845.1	4frag
rs8046545	rs201131521	Mahajan_2018_EUR	HepG2	TUFM	ENSG00000178952.11	4frag
rs8046545	rs62037367|rs7198606|rs11864750	Mahajan_2018_EUR	HepG2	MIR4721	ENSG00000283845.1	4frag
rs8046545	rs62037367|rs7198606|rs11864750	Mahajan_2018_EUR	HepG2	TUFM	ENSG00000178952.11	4frag
rs8046545	rs201131521	Mahajan_2018_EUR	HepG2	MIR4721	ENSG00000283845.1	1frag
rs8046545	rs201131521	Mahajan_2018_EUR	HepG2	TUFM	ENSG00000178952.11	1frag
rs8046545	rs62037367|rs7198606|rs11864750	Mahajan_2018_EUR	HepG2	MIR4721	ENSG00000283845.1	1frag
rs8046545	rs62037367|rs7198606|rs11864750	Mahajan_2018_EUR	HepG2	TUFM	ENSG00000178952.11	1frag
rs8046545	rs201131521	Mahajan_2018_EUR	HepG2	SH2B1	ENSG00000178188.14	1frag
rs8046545	rs62037367|rs7198606|rs11864750	Mahajan_2018_EUR	HepG2	SH2B1	ENSG00000178188.14	1frag
rs8046545	rs201131521	Mahajan_2018_EUR	HepG2	SH2B1	ENSG00000178188.14	4frag
rs8046545	rs62037367|rs7198606|rs11864750	Mahajan_2018_EUR	HepG2	SH2B1	ENSG00000178188.14	4frag
rs8046545	rs62037367|rs7198606|rs11864750	Mahajan_2018_EUR	HepG2	ATP2A1	ENSG00000196296.13	4frag
rs8046545	rs62037367|rs7198606|rs11864750	Mahajan_2018_EUR	HepG2	ATP2A1-AS1	ENSG00000260442.5	4frag
rs8046545	rs201131521	Mahajan_2018_EUR	HepG2	ATP2A1	ENSG00000196296.13	1frag
rs8046545	rs201131521	Mahajan_2018_EUR	HepG2	ATP2A1-AS1	ENSG00000260442.5	1frag
rs8046545	rs201131521	Mahajan_2018_EUR	HepG2	ATP2A1	ENSG00000196296.13	4frag
rs8046545	rs201131521	Mahajan_2018_EUR	HepG2	ATP2A1-AS1	ENSG00000260442.5	4frag
rs8046545	rs201131521	Mahajan_2018_EUR	HepG2	RF00416	ENSG00000252461.1	4frag
rs8046545	rs62037367|rs7198606|rs11864750	Mahajan_2018_EUR	HepG2	RF00416	ENSG00000252461.1	4frag
rs8046545	rs62037367|rs7198606|rs11864750	Mahajan_2018_EUR	HepG2	CD19	ENSG00000177455.13	4frag
rs8046545	rs201131521	Mahajan_2018_EUR	HepG2	NFATC2IP	ENSG00000176953.12	4frag
rs8046545	rs201131521	Mahajan_2018_EUR	HepG2	AC109460.2	ENSG00000260853.2	4frag
rs8046545	rs201131521	Mahajan_2018_EUR	HepG2	MIR4517	ENSG00000284541.1	4frag
rs8046545	rs62037367|rs7198606|rs11864750	Mahajan_2018_EUR	HepG2	AC109460.2	ENSG00000260853.2	4frag
rs8046545	rs62037367|rs7198606|rs11864750	Mahajan_2018_EUR	HepG2	MIR4517	ENSG00000284541.1	4frag
rs8046545	rs62037367|rs7198606|rs11864750	Mahajan_2018_EUR	HepG2	NFATC2IP	ENSG00000176953.12	4frag
rs8046545	rs201131521	Mahajan_2018_EUR	HepG2	AC109460.2	ENSG00000260853.2	1frag
rs8046545	rs201131521	Mahajan_2018_EUR	HepG2	MIR4517	ENSG00000284541.1	1frag
rs8046545	rs201131521	Mahajan_2018_EUR	HepG2	NFATC2IP	ENSG00000176953.12	1frag
rs8046545	rs201131521	Mahajan_2018_EUR	HepG2	AC109460.3	ENSG00000261067.7	4frag
rs8046545	rs201131521	Mahajan_2018_EUR	HepG2	SPNS1	ENSG00000169682.18	4frag
rs8046545	rs62037367|rs7198606|rs11864750	Mahajan_2018_EUR	HepG2	AC109460.3	ENSG00000261067.7	4frag
rs8046545	rs62037367|rs7198606|rs11864750	Mahajan_2018_EUR	HepG2	SPNS1	ENSG00000169682.18	4frag
rs4281707	rs8055642	Mahajan_2018_EUR	HepG2	AKTIP	ENSG00000166971.17	1frag
rs3115960	rs150429885|rs34904236|rs11643207	Mahajan_2018_EUR	HepG2	BCAR1	ENSG00000050820.17	4frag
rs62059712	rs62059712	Mahajan_2018_EUR	HepG2	CD68	ENSG00000129226.14	4frag
rs62059712	rs62059712	Mahajan_2018_EUR	HepG2	EIF4A1	ENSG00000161960.15	4frag
rs62059712	rs62059712	Mahajan_2018_EUR	HepG2	SNORA67	ENSG00000277985.1	4frag
rs62059712	rs62059712	Mahajan_2018_EUR	HepG2	SNORD10	ENSG00000238917.1	4frag
rs62059712	rs62059712	Mahajan_2018_EUR	HepG2	CYB5D1	ENSG00000182224.12	4frag
rs62059712	rs62059712	Mahajan_2018_EUR	HepG2	TMEM88	ENSG00000167874.6	4frag
rs62059712	rs62059712	Mahajan_2018_EUR	HepG2	CHD3	ENSG00000170004.16	4frag
rs62059712	rs62059712	Mahajan_2018_EUR	HepG2	NAA38	ENSG00000183011.13	4frag
rs10908278	rs11263763	Mahajan_2018_EUR	HepG2	AC243571.2	ENSG00000277501.1	4frag
rs10908278	rs11263763	Mahajan_2018_EUR	HepG2	DDX52	ENSG00000278053.5	4frag
rs10908278	rs11263763	Mahajan_2018_EUR	HepG2	HNF1B	ENSG00000275410.5	1frag
rs10908278	rs11263763	Mahajan_2018_EUR	HepG2	HNF1B	ENSG00000275410.5	4frag
rs3111316	rs2974752	Mahajan_2018_EUR	HepG2	FARSA	ENSG00000179115.11	1frag
rs3111316	rs2974752	Mahajan_2018_EUR	HepG2	IER2	ENSG00000160888.7	4frag
rs3111316	rs2974752	Mahajan_2018_EUR	HepG2	STX10	ENSG00000104915.15	4frag
rs8107974	rs56255430	Mahajan_2018_EUR	HepG2	MIR640	ENSG00000207821.1	4frag
rs3810291	rs55731973	Mahajan_2018_EUR	HepG2	SLC1A5	ENSG00000105281.12	4frag
rs3810291	rs55731973	Mahajan_2018_EUR	HepG2	AC008622.2	ENSG00000275719.1	4frag
rs3810291	rs55731973	Mahajan_2018_EUR	HepG2	NPAS1	ENSG00000130751.9	4frag
rs3810291	rs55731973	Mahajan_2018_EUR	HepG2	TMEM160	ENSG00000130748.7	4frag
rs3810291	rs55731973	Mahajan_2018_EUR	HepG2	BBC3	ENSG00000105327.17	4frag
rs3810291	rs55731973	Mahajan_2018_EUR	HepG2	MIR3190	ENSG00000265134.1	4frag
rs3810291	rs55731973	Mahajan_2018_EUR	HepG2	MIR3191	ENSG00000284411.1	4frag
rs3810291	rs55731973	Mahajan_2018_EUR	HepG2	BBC3	ENSG00000105327.17	1frag
rs3810291	rs55731973	Mahajan_2018_EUR	HepG2	INAFM1	ENSG00000257704.3	4frag
rs3810291	rs55731973	Mahajan_2018_EUR	HepG2	MEIS3	ENSG00000105419.17	4frag
rs35913461	rs6548240	Mahajan_2018_EUR	HepG2	ACP1	ENSG00000143727.16	4frag
rs35913461	rs6548240	Mahajan_2018_EUR	HepG2	SH3YL1	ENSG00000035115.21	4frag
rs35913461	rs6548240	Mahajan_2018_EUR	HepG2	AC079779.2	ENSG00000228643.1	4frag
rs35913461	rs6548240	Mahajan_2018_EUR	HepG2	ALKAL2	ENSG00000189292.16	4frag
rs28525376	rs921069|rs921068	Mahajan_2018_EUR	HepG2	LINC01126	ENSG00000279873.2	4frag
rs28525376	rs921069|rs921068	Mahajan_2018_EUR	HepG2	ZFP36L2	ENSG00000152518.8	4frag
rs6708643	rs13428381	Mahajan_2018_EUR	HepG2	LINC01126	ENSG00000279873.2	4frag
rs6708643	rs13428381	Mahajan_2018_EUR	HepG2	ZFP36L2	ENSG00000152518.8	4frag
rs2249105	rs74181299	Mahajan_2018_EUR	HepG2	SLC1A4	ENSG00000115902.11	1frag
rs2249105	rs74181299	Mahajan_2018_EUR	HepG2	SLC1A4	ENSG00000115902.11	4frag
rs2249105	rs74181299	Mahajan_2018_EUR	HepG2	CEP68	ENSG00000011523.14	4frag
rs2249105	rs74181299	Mahajan_2018_EUR	HepG2	RAB1A	ENSG00000138069.18	4frag
rs2052261	rs2723086|rs2723085	Mahajan_2018_EUR	HepG2	AC007318.2	ENSG00000273763.2	4frag
rs2052261	rs2723086|rs2723085	Mahajan_2018_EUR	HepG2	ACTR2	ENSG00000138071.13	4frag
rs2249105	rs2723086|rs2723085	Mahajan_2018_EUR	HepG2	AC007318.2	ENSG00000273763.2	4frag
rs2249105	rs2723086|rs2723085	Mahajan_2018_EUR	HepG2	ACTR2	ENSG00000138071.13	4frag
rs2028150	rs11326552	Mahajan_2018_EUR	HepG2	AC007318.2	ENSG00000273763.2	4frag
rs2028150	rs11326552	Mahajan_2018_EUR	HepG2	ACTR2	ENSG00000138071.13	4frag
rs2052261	rs2723086|rs2723085	Mahajan_2018_EUR	HepG2	AC007318.2	ENSG00000273763.2	1frag
rs2052261	rs2723086|rs2723085	Mahajan_2018_EUR	HepG2	ACTR2	ENSG00000138071.13	1frag
rs2249105	rs2723086|rs2723085	Mahajan_2018_EUR	HepG2	AC007318.2	ENSG00000273763.2	1frag
rs2249105	rs2723086|rs2723085	Mahajan_2018_EUR	HepG2	ACTR2	ENSG00000138071.13	1frag
rs2028150	rs1807337	Mahajan_2018_EUR	HepG2	AC007318.2	ENSG00000273763.2	1frag
rs2028150	rs1807337	Mahajan_2018_EUR	HepG2	ACTR2	ENSG00000138071.13	1frag
rs10195252	rs12692737	Mahajan_2018_EUR	HepG2	AC019181.1	ENSG00000224331.2	1frag
rs10195252	rs12692737	Mahajan_2018_EUR	HepG2	SNORA70F	ENSG00000206869.1	1frag
rs191830490	rs191830490	Mahajan_2018_EUR	HepG2	FITM2	ENSG00000197296.6	1frag
rs191830490	rs191830490	Mahajan_2018_EUR	HepG2	R3HDML	ENSG00000101074.4	4frag
rs191830490	rs191830490	Mahajan_2018_EUR	HepG2	R3HDML	ENSG00000101074.4	1frag
rs191830490	rs191830490	Mahajan_2018_EUR	HepG2	MIR3646	ENSG00000266151.1	1frag
rs191830490	rs191830490	Mahajan_2018_EUR	HepG2	MIR3646	ENSG00000266151.1	4frag
rs191830490	rs191830490	Mahajan_2018_EUR	HepG2	LINC01620	ENSG00000168746.8	4frag
rs191830490	rs191830490	Mahajan_2018_EUR	HepG2	RPL37AP1	ENSG00000226243.1	4frag
rs191830490	rs191830490	Mahajan_2018_EUR	HepG2	LINC01620	ENSG00000168746.8	1frag
rs191830490	rs191830490	Mahajan_2018_EUR	HepG2	RPL37AP1	ENSG00000226243.1	1frag
rs191830490	rs191830490	Mahajan_2018_EUR	HepG2	TTPAL	ENSG00000124120.11	4frag
rs191830490	rs191830490	Mahajan_2018_EUR	HepG2	TTPAL	ENSG00000124120.11	1frag
rs2581787	rs2564940	Mahajan_2018_EUR	HepG2	MIR8064	ENSG00000275789.1	4frag
rs2581787	rs2564940	Mahajan_2018_EUR	HepG2	STIMATE	ENSG00000213533.12	4frag
rs2581787	rs2564940	Mahajan_2018_EUR	HepG2	TMEM110-MUSTN1	ENSG00000248592.7	4frag
rs2581787	rs2564940	Mahajan_2018_EUR	HepG2	MIR8064	ENSG00000275789.1	1frag
rs2872246	rs9869029	Mahajan_2018_EUR	HepG2	VWA5B2	ENSG00000145198.14	4frag
rs2872246	rs9869029	Mahajan_2018_EUR	HepG2	ALG3	ENSG00000214160.9	4frag
rs2872246	rs9869029	Mahajan_2018_EUR	HepG2	MIR1224	ENSG00000221120.1	4frag
rs150111048	rs9808924|rs6786649|rs6444081|rs7646518|rs60331633	Mahajan_2018_EUR	HepG2	MIR548AQ	ENSG00000265470.1	4frag
rs6780171	rs9808924|rs6786649|rs6444081|rs150111048|rs7646518|rs60331633	Mahajan_2018_EUR	HepG2	MIR548AQ	ENSG00000265470.1	4frag
rs2102278	rs10009426	Mahajan_2018_EUR	HepG2	LRRC66	ENSG00000188993.3	4frag
rs2102278	rs11415305	Mahajan_2018_EUR	HepG2	LRRC66	ENSG00000188993.3	4frag
rs2102278	rs10009426	Mahajan_2018_EUR	HepG2	LRRC66	ENSG00000188993.3	1frag
rs2102278	rs11415305	Mahajan_2018_EUR	HepG2	LRRC66	ENSG00000188993.3	1frag
rs2102278	rs10009426	Mahajan_2018_EUR	HepG2	SGCB	ENSG00000163069.12	4frag
rs2102278	rs10009426	Mahajan_2018_EUR	HepG2	LINC02480	ENSG00000251040.1	4frag
rs2102278	rs10009426	Mahajan_2018_EUR	HepG2	SPATA18	ENSG00000163071.11	4frag
rs17250977	rs17250977	Mahajan_2018_EUR	HepG2	MIR4637	ENSG00000264792.1	4frag
rs17250977	rs17250977	Mahajan_2018_EUR	HepG2	MIR4637	ENSG00000264792.1	1frag
rs96844	rs252924	Mahajan_2018_EUR	HepG2	AC034245.1	ENSG00000249697.1	4frag
rs96844	rs252924	Mahajan_2018_EUR	HepG2	SETD9	ENSG00000155542.11	1frag
rs96844	rs252924	Mahajan_2018_EUR	HepG2	MIER3	ENSG00000155545.19	4frag
rs96844	rs252924	Mahajan_2018_EUR	HepG2	GPBP1	ENSG00000062194.16	4frag
rs96844	rs252924	Mahajan_2018_EUR	HepG2	GPBP1	ENSG00000062194.16	1frag
rs1316776	rs617219	Mahajan_2018_EUR	HepG2	ARSB	ENSG00000113273.17	4frag
rs1316776	rs3733892	Mahajan_2018_EUR	HepG2	ARSB	ENSG00000113273.17	4frag
rs1316776	rs3733892	Mahajan_2018_EUR	HepG2	ARSB	ENSG00000113273.17	1frag
rs77136196	rs116836493|rs114760566	Mahajan_2018_EUR	HepG2	NUDT3	ENSG00000272325.2	4frag
rs4946812	rs62427982	Mahajan_2018_EUR	HepG2	PDSS2	ENSG00000164494.12	4frag
rs6459733	rs34498858	Mahajan_2018_EUR	HepG2	LMBR1	ENSG00000105983.21	4frag
rs6459733	rs34498858	Mahajan_2018_EUR	HepG2	LMBR1	ENSG00000105983.21	1frag
rs6459733	rs34498858	Mahajan_2018_EUR	HepG2	AC006357.1	ENSG00000230033.1	4frag
rs6459733	rs34498858	Mahajan_2018_EUR	HepG2	NOM1	ENSG00000146909.8	4frag
rs6459733	rs34498858	Mahajan_2018_EUR	HepG2	MNX1	ENSG00000130675.15	4frag
rs6459733	rs34498858	Mahajan_2018_EUR	HepG2	MNX1-AS1	ENSG00000243479.3	4frag
rs6459733	rs34498858	Mahajan_2018_EUR	HepG2	AC006967.2	ENSG00000236102.2	4frag
rs6459733	rs34498858	Mahajan_2018_EUR	HepG2	DNAJB6	ENSG00000105993.15	4frag
rs10097617	rs10097617|rs10108430	Mahajan_2018_EUR	HepG2	NDUFAF6	ENSG00000156170.13	4frag
rs10097617	rs10097617|rs10108430	Mahajan_2018_EUR	HepG2	NDUFAF6	ENSG00000156170.13	1frag
rs10097617	rs10097617|rs10108430	Mahajan_2018_EUR	HepG2	PLEKHF2	ENSG00000175895.4	4frag
rs7022807	rs6475313|rs2233798	Mahajan_2018_EUR	HepG2	ACER2	ENSG00000177076.6	4frag
rs7022807	rs6475313|rs2233798	Mahajan_2018_EUR	HepG2	AL391834.3	ENSG00000285911.1	4frag
rs1333052	rs12341394	Mahajan_2018_EUR	HepG2	CDKN2B	ENSG00000147883.11	4frag
rs12001437	rs12001437	Mahajan_2018_EUR	HepG2	SNORD121B	ENSG00000238300.1	4frag
rs12001437	rs12001437	Mahajan_2018_EUR	HepG2	UBAP2	ENSG00000137073.21	4frag
rs9859406	rs9808924	Vujkovic_2020_AFR	HepG2	MIR548AQ	ENSG00000265470.1	4frag
rs2237897	rs2237897|rs74046911|rs2237896	Vujkovic_2020_AMR	HepG2	AC013791.1	ENSG00000274740.1	4frag
rs2237897	rs2237897|rs74046911|rs2237896	Vujkovic_2020_AMR	HepG2	KCNQ1DN	ENSG00000237941.2	4frag
rs10795945	rs11257655	Vujkovic_2020_EAS	HepG2	MIR4481	ENSG00000283699.1	4frag
rs10795945	rs11257655	Vujkovic_2020_EAS	HepG2	MIR4481	ENSG00000283699.1	1frag
rs12782078	rs11597390|rs11596883	Vujkovic_2020_EAS	HepG2	DNMBP	ENSG00000107554.17	4frag
rs12782078	rs11597390|rs11596883	Vujkovic_2020_EAS	HepG2	CPN1	ENSG00000120054.11	1frag
rs7072204	rs71486610	Vujkovic_2020_EAS	HepG2	RNU6-728P	ENSG00000202245.1	4frag
rs7072204	rs71486610	Vujkovic_2020_EAS	HepG2	RNU6-728P	ENSG00000202245.1	1frag
rs7072204	rs71486610	Vujkovic_2020_EAS	HepG2	PLEKHA1	ENSG00000107679.14	4frag
rs7072204	rs71486610	Vujkovic_2020_EAS	HepG2	MIR3941	ENSG00000265442.1	4frag
rs7072204	rs71486610	Vujkovic_2020_EAS	HepG2	MIR3941	ENSG00000265442.1	1frag
rs2237897	rs2237897|rs74046911|rs2237896	Vujkovic_2020_EAS	HepG2	AC013791.1	ENSG00000274740.1	4frag
rs2237897	rs2237897|rs74046911|rs2237896	Vujkovic_2020_EAS	HepG2	KCNQ1DN	ENSG00000237941.2	4frag
rs2421897	rs1126356	Vujkovic_2020_EAS	HepG2	MIR1343	ENSG00000251862.2	1frag
rs2421897	rs1126356	Vujkovic_2020_EAS	HepG2	MIR1343	ENSG00000251862.2	4frag
rs2421897	rs1126356	Vujkovic_2020_EAS	HepG2	AL356215.1	ENSG00000255521.1	4frag
rs2421897	rs1126356	Vujkovic_2020_EAS	HepG2	CD44	ENSG00000026508.18	4frag
rs147538848	rs3214606	Vujkovic_2020_EAS	HepG2	SINHCAF	ENSG00000139146.14	1frag
rs147538848	rs3214606	Vujkovic_2020_EAS	HepG2	DENND5B	ENSG00000170456.16	4frag
rs147538848	rs3214606	Vujkovic_2020_EAS	HepG2	DENND5B-AS1	ENSG00000255867.1	4frag
rs9581591	rs3759468	Vujkovic_2020_EAS	HepG2	CDK8	ENSG00000132964.12	4frag
rs8064454	rs11263763	Vujkovic_2020_EAS	HepG2	AC243571.2	ENSG00000277501.1	4frag
rs8064454	rs11263763	Vujkovic_2020_EAS	HepG2	DDX52	ENSG00000278053.5	4frag
rs8064454	rs11263763	Vujkovic_2020_EAS	HepG2	HNF1B	ENSG00000275410.5	1frag
rs8064454	rs11263763	Vujkovic_2020_EAS	HepG2	HNF1B	ENSG00000275410.5	4frag
rs9892728	rs9892728	Vujkovic_2020_EAS	HepG2	PSMC3IP	ENSG00000131470.14	1frag
rs9892728	rs9892728	Vujkovic_2020_EAS	HepG2	PLEKHH3	ENSG00000068137.15	4frag
rs9892728	rs9892728	Vujkovic_2020_EAS	HepG2	PLEKHH3	ENSG00000068137.15	1frag
rs9892728	rs9892728	Vujkovic_2020_EAS	HepG2	MIR6780A	ENSG00000275273.1	4frag
rs9892728	rs9892728	Vujkovic_2020_EAS	HepG2	MIR6780A	ENSG00000275273.1	1frag
rs9892728	rs9892728	Vujkovic_2020_EAS	HepG2	EZH1	ENSG00000108799.13	4frag
rs9892728	rs9892728	Vujkovic_2020_EAS	HepG2	EZH1	ENSG00000108799.13	1frag
rs9892728	rs9892728	Vujkovic_2020_EAS	HepG2	VPS25	ENSG00000131475.7	4frag
rs9892728	rs9892728	Vujkovic_2020_EAS	HepG2	VPS25	ENSG00000131475.7	1frag
rs9892728	rs9892728	Vujkovic_2020_EAS	HepG2	BECN1	ENSG00000126581.13	4frag
rs9892728	rs9892728	Vujkovic_2020_EAS	HepG2	MIR6781	ENSG00000278447.1	4frag
rs9892728	rs9892728	Vujkovic_2020_EAS	HepG2	PSME3	ENSG00000131467.10	4frag
rs9892728	rs9892728	Vujkovic_2020_EAS	HepG2	BECN1	ENSG00000126581.13	1frag
rs9892728	rs9892728	Vujkovic_2020_EAS	HepG2	MIR6781	ENSG00000278447.1	1frag
rs9892728	rs9892728	Vujkovic_2020_EAS	HepG2	PSME3	ENSG00000131467.10	1frag
rs5017301	rs6548240	Vujkovic_2020_EAS	HepG2	ACP1	ENSG00000143727.16	4frag
rs5017301	rs6548240	Vujkovic_2020_EAS	HepG2	SH3YL1	ENSG00000035115.21	4frag
rs5017301	rs6548240	Vujkovic_2020_EAS	HepG2	AC079779.2	ENSG00000228643.1	4frag
rs5017301	rs6548240	Vujkovic_2020_EAS	HepG2	ALKAL2	ENSG00000189292.16	4frag
rs838720	rs838718	Vujkovic_2020_EAS	HepG2	AC013726.1	ENSG00000259793.1	1frag
rs838720	rs838718	Vujkovic_2020_EAS	HepG2	DGKD	ENSG00000077044.10	1frag
rs113810779	rs6031558	Vujkovic_2020_EAS	HepG2	FITM2	ENSG00000197296.6	4frag
rs113810779	rs6031558	Vujkovic_2020_EAS	HepG2	FITM2	ENSG00000197296.6	1frag
rs113810779	rs6031558	Vujkovic_2020_EAS	HepG2	R3HDML	ENSG00000101074.4	4frag
rs113810779	rs6031558	Vujkovic_2020_EAS	HepG2	R3HDML	ENSG00000101074.4	1frag
rs113810779	rs6031558	Vujkovic_2020_EAS	HepG2	LINC01620	ENSG00000168746.8	4frag
rs113810779	rs6031558	Vujkovic_2020_EAS	HepG2	RPL37AP1	ENSG00000226243.1	4frag
rs113810779	rs6031558	Vujkovic_2020_EAS	HepG2	LINC01620	ENSG00000168746.8	1frag
rs113810779	rs6031558	Vujkovic_2020_EAS	HepG2	RPL37AP1	ENSG00000226243.1	1frag
rs113810779	rs6031558	Vujkovic_2020_EAS	HepG2	TTPAL	ENSG00000124120.11	1frag
rs13092876	rs9808924|rs6786649|rs6444081|rs150111048|rs7646518|rs60331633	Vujkovic_2020_EAS	HepG2	MIR548AQ	ENSG00000265470.1	4frag
rs3135911	rs3135911	Vujkovic_2020_EAS	HepG2	UIMC1	ENSG00000087206.17	1frag
rs3135911	rs3135911	Vujkovic_2020_EAS	HepG2	ZNF346	ENSG00000113761.12	1frag
rs3135911	rs3135911	Vujkovic_2020_EAS	HepG2	FGFR4	ENSG00000160867.15	4frag
rs3135911	rs3135911	Vujkovic_2020_EAS	HepG2	GRK6	ENSG00000198055.11	4frag
rs1182394	rs34498858	Vujkovic_2020_EAS	HepG2	LMBR1	ENSG00000105983.21	4frag
rs1182394	rs34498858	Vujkovic_2020_EAS	HepG2	LMBR1	ENSG00000105983.21	1frag
rs1182394	rs34498858	Vujkovic_2020_EAS	HepG2	AC006357.1	ENSG00000230033.1	4frag
rs1182394	rs34498858	Vujkovic_2020_EAS	HepG2	NOM1	ENSG00000146909.8	4frag
rs1182394	rs34498858	Vujkovic_2020_EAS	HepG2	MNX1	ENSG00000130675.15	4frag
rs1182394	rs34498858	Vujkovic_2020_EAS	HepG2	MNX1-AS1	ENSG00000243479.3	4frag
rs1182394	rs34498858	Vujkovic_2020_EAS	HepG2	AC006967.2	ENSG00000236102.2	4frag
rs1182394	rs34498858	Vujkovic_2020_EAS	HepG2	DNAJB6	ENSG00000105993.15	4frag
rs12741141	rs2076363|rs150545138	Vujkovic_2020_EUR	HepG2	ESPN	ENSG00000187017.16	4frag
rs12741141	rs2076363|rs150545138	Vujkovic_2020_EUR	HepG2	HES2	ENSG00000069812.11	4frag
rs12741141	rs2076363|rs150545138	Vujkovic_2020_EUR	HepG2	TNFRSF25	ENSG00000215788.10	4frag
rs12741141	rs2076363|rs150545138	Vujkovic_2020_EUR	HepG2	TNFRSF25	ENSG00000215788.10	1frag
rs12741141	rs2076363|rs150545138	Vujkovic_2020_EUR	HepG2	PLEKHG5	ENSG00000171680.21	4frag
rs12741141	rs2076363|rs150545138	Vujkovic_2020_EUR	HepG2	PLEKHG5	ENSG00000171680.21	1frag
rs12741141	rs2076363|rs150545138	Vujkovic_2020_EUR	HepG2	NOL9	ENSG00000162408.11	4frag
rs12741141	rs2076363|rs150545138	Vujkovic_2020_EUR	HepG2	TAS1R1	ENSG00000173662.21	4frag
rs12741141	rs2076363|rs150545138	Vujkovic_2020_EUR	HepG2	NOL9	ENSG00000162408.11	1frag
rs12741141	rs2076363|rs150545138	Vujkovic_2020_EUR	HepG2	TAS1R1	ENSG00000173662.21	1frag
rs12741141	rs2076363|rs150545138	Vujkovic_2020_EUR	HepG2	ZBTB48	ENSG00000204859.13	4frag
rs12741141	rs2076363|rs150545138	Vujkovic_2020_EUR	HepG2	ZBTB48	ENSG00000204859.13	1frag
rs12741141	rs12402498|rs148748142	Vujkovic_2020_EUR	HepG2	KLHL21	ENSG00000162413.16	4frag
rs12741141	rs2076363|rs150545138	Vujkovic_2020_EUR	HepG2	KLHL21	ENSG00000162413.16	4frag
rs12741141	rs2076363|rs150545138	Vujkovic_2020_EUR	HepG2	KLHL21	ENSG00000162413.16	1frag
rs12741141	rs2076363|rs150545138	Vujkovic_2020_EUR	HepG2	PHF13	ENSG00000116273.6	4frag
rs12741141	rs2076363|rs150545138	Vujkovic_2020_EUR	HepG2	PHF13	ENSG00000116273.6	1frag
rs12741141	rs2076363|rs150545138	Vujkovic_2020_EUR	HepG2	THAP3	ENSG00000041988.15	4frag
rs4845987	rs2295080|rs2295079	Vujkovic_2020_EUR	HepG2	FBXO2	ENSG00000116661.11	4frag
rs4845987	rs2295080|rs2295079	Vujkovic_2020_EUR	HepG2	FBXO44	ENSG00000132879.14	4frag
rs4845987	rs2295080|rs2295079	Vujkovic_2020_EUR	HepG2	FBXO2	ENSG00000116661.11	1frag
rs4845987	rs2295080|rs2295079	Vujkovic_2020_EUR	HepG2	FBXO44	ENSG00000132879.14	1frag
rs10915188	rs3738067|rs3753692	Vujkovic_2020_EUR	HepG2	LINC01715	ENSG00000229388.1	4frag
rs10915188	rs3738067|rs3753692	Vujkovic_2020_EUR	HepG2	TAF12	ENSG00000120656.11	4frag
rs10915188	rs6691249	Vujkovic_2020_EUR	HepG2	LINC01715	ENSG00000229388.1	1frag
rs10915188	rs6691249	Vujkovic_2020_EUR	HepG2	TAF12	ENSG00000120656.11	1frag
rs10915188	rs3738067|rs3753692	Vujkovic_2020_EUR	HepG2	LINC01715	ENSG00000229388.1	1frag
rs10915188	rs3738067|rs3753692	Vujkovic_2020_EUR	HepG2	TAF12	ENSG00000120656.11	1frag
rs10915188	rs3738067|rs3753692	Vujkovic_2020_EUR	HepG2	AL360012.1	ENSG00000270103.3	4frag
rs10915188	rs3738067|rs3753692	Vujkovic_2020_EUR	HepG2	RNU11	ENSG00000274978.1	4frag
rs10915188	rs3738067|rs3753692	Vujkovic_2020_EUR	HepG2	AL360012.1	ENSG00000270103.3	1frag
rs10915188	rs3738067|rs3753692	Vujkovic_2020_EUR	HepG2	RNU11	ENSG00000274978.1	1frag
rs10915188	rs3738067|rs3753692	Vujkovic_2020_EUR	HepG2	GMEB1	ENSG00000162419.12	1frag
rs10915188	rs3738067|rs3753692	Vujkovic_2020_EUR	HepG2	GMEB1	ENSG00000162419.12	4frag
rs10915188	rs6691249	Vujkovic_2020_EUR	HepG2	YTHDF2	ENSG00000198492.16	4frag
rs10915188	rs6691249	Vujkovic_2020_EUR	HepG2	YTHDF2	ENSG00000198492.16	1frag
rs3176466	rs116475050	Vujkovic_2020_EUR	HepG2	LINC01562	ENSG00000203356.2	4frag
rs3176466	rs116475050	Vujkovic_2020_EUR	HepG2	RNF11	ENSG00000123091.5	4frag
rs72692805	rs112851681	Vujkovic_2020_EUR	HepG2	AC239868.1	ENSG00000261716.2	4frag
rs72692805	rs112851681	Vujkovic_2020_EUR	HepG2	HIST2H2AA4	ENSG00000272196.2	4frag
rs72692805	rs112851681	Vujkovic_2020_EUR	HepG2	BOLA1	ENSG00000178096.9	1frag
rs72692805	rs112851681	Vujkovic_2020_EUR	HepG2	HIST2H2AC	ENSG00000184260.5	1frag
rs72692805	rs112851681	Vujkovic_2020_EUR	HepG2	HIST2H2BE	ENSG00000184678.10	1frag
rs72692805	rs72692813|rs17643644	Vujkovic_2020_EUR	HepG2	BOLA1	ENSG00000178096.9	1frag
rs72692805	rs72692813|rs17643644	Vujkovic_2020_EUR	HepG2	HIST2H2AC	ENSG00000184260.5	1frag
rs72692805	rs72692813|rs17643644	Vujkovic_2020_EUR	HepG2	HIST2H2BE	ENSG00000184678.10	1frag
rs72692805	rs112851681	Vujkovic_2020_EUR	HepG2	BOLA1	ENSG00000178096.9	4frag
rs72692805	rs112851681	Vujkovic_2020_EUR	HepG2	HIST2H2AB	ENSG00000184270.5	4frag
rs72692805	rs112851681	Vujkovic_2020_EUR	HepG2	HIST2H2AC	ENSG00000184260.5	4frag
rs72692805	rs112851681	Vujkovic_2020_EUR	HepG2	HIST2H2BE	ENSG00000184678.10	4frag
rs72692805	rs72692813|rs17643644	Vujkovic_2020_EUR	HepG2	BOLA1	ENSG00000178096.9	4frag
rs72692805	rs72692813|rs17643644	Vujkovic_2020_EUR	HepG2	HIST2H2AB	ENSG00000184270.5	4frag
rs72692805	rs72692813|rs17643644	Vujkovic_2020_EUR	HepG2	HIST2H2AC	ENSG00000184260.5	4frag
rs72692805	rs72692813|rs17643644	Vujkovic_2020_EUR	HepG2	HIST2H2BE	ENSG00000184678.10	4frag
rs72692805	rs115650695	Vujkovic_2020_EUR	HepG2	BOLA1	ENSG00000178096.9	4frag
rs72692805	rs115650695	Vujkovic_2020_EUR	HepG2	HIST2H2AB	ENSG00000184270.5	4frag
rs72692805	rs115650695	Vujkovic_2020_EUR	HepG2	HIST2H2AC	ENSG00000184260.5	4frag
rs72692805	rs115650695	Vujkovic_2020_EUR	HepG2	HIST2H2BE	ENSG00000184678.10	4frag
rs72692805	rs1349532|rs1376675|rs1376676	Vujkovic_2020_EUR	HepG2	BOLA1	ENSG00000178096.9	1frag
rs72692805	rs1349532|rs1376675|rs1376676	Vujkovic_2020_EUR	HepG2	HIST2H2AB	ENSG00000184270.5	1frag
rs72692805	rs1349532|rs1376675|rs1376676	Vujkovic_2020_EUR	HepG2	HIST2H2AC	ENSG00000184260.5	1frag
rs72692805	rs1349532|rs1376675|rs1376676	Vujkovic_2020_EUR	HepG2	HIST2H2BE	ENSG00000184678.10	1frag
rs72692805	rs112851681	Vujkovic_2020_EUR	HepG2	HIST2H2AB	ENSG00000184270.5	1frag
rs72692805	rs72692813|rs17643644	Vujkovic_2020_EUR	HepG2	HIST2H2AB	ENSG00000184270.5	1frag
rs72692805	rs115650695	Vujkovic_2020_EUR	HepG2	BOLA1	ENSG00000178096.9	1frag
rs72692805	rs115650695	Vujkovic_2020_EUR	HepG2	HIST2H2AB	ENSG00000184270.5	1frag
rs72692805	rs115650695	Vujkovic_2020_EUR	HepG2	HIST2H2AC	ENSG00000184260.5	1frag
rs72692805	rs115650695	Vujkovic_2020_EUR	HepG2	HIST2H2BE	ENSG00000184678.10	1frag
rs72692805	rs72692813|rs17643644	Vujkovic_2020_EUR	HepG2	SV2A	ENSG00000159164.10	4frag
rs72692805	rs115650695	Vujkovic_2020_EUR	HepG2	SV2A	ENSG00000159164.10	4frag
rs72692805	rs1349532|rs1376675|rs1376676	Vujkovic_2020_EUR	HepG2	SV2A	ENSG00000159164.10	1frag
rs72692805	rs72692813|rs17643644	Vujkovic_2020_EUR	HepG2	SV2A	ENSG00000159164.10	1frag
rs72692805	rs112851681	Vujkovic_2020_EUR	HepG2	SF3B4	ENSG00000143368.10	4frag
rs72692805	rs112851681	Vujkovic_2020_EUR	HepG2	SF3B4	ENSG00000143368.10	1frag
rs72692805	rs112851681	Vujkovic_2020_EUR	HepG2	MTMR11	ENSG00000014914.21	4frag
rs72692805	rs72692813|rs17643644	Vujkovic_2020_EUR	HepG2	MTMR11	ENSG00000014914.21	4frag
rs72692805	rs112851681	Vujkovic_2020_EUR	HepG2	MTMR11	ENSG00000014914.21	1frag
rs72692805	rs72692813|rs17643644	Vujkovic_2020_EUR	HepG2	MTMR11	ENSG00000014914.21	1frag
rs72692805	rs115650695	Vujkovic_2020_EUR	HepG2	MTMR11	ENSG00000014914.21	1frag
rs72692805	rs112851681	Vujkovic_2020_EUR	HepG2	OTUD7B	ENSG00000264522.6	4frag
rs72692805	rs112851681	Vujkovic_2020_EUR	HepG2	OTUD7B	ENSG00000264522.6	1frag
rs72692805	rs112851681	Vujkovic_2020_EUR	HepG2	AC244033.2	ENSG00000285184.2	4frag
rs72692805	rs112851681	Vujkovic_2020_EUR	HepG2	VPS45	ENSG00000136631.14	4frag
rs72692805	rs112851681	Vujkovic_2020_EUR	HepG2	AC244033.2	ENSG00000285184.2	1frag
rs72692805	rs112851681	Vujkovic_2020_EUR	HepG2	VPS45	ENSG00000136631.14	1frag
rs72692805	rs112851681	Vujkovic_2020_EUR	HepG2	PLEKHO1	ENSG00000023902.14	4frag
rs72692805	rs115650695	Vujkovic_2020_EUR	HepG2	PLEKHO1	ENSG00000023902.14	4frag
rs72692805	rs72692813|rs17643644	Vujkovic_2020_EUR	HepG2	PLEKHO1	ENSG00000023902.14	4frag
rs3020781	rs1046188	Vujkovic_2020_EUR	HepG2	FDPS	ENSG00000160752.14	4frag
rs11257655	rs11257655	Vujkovic_2020_EUR	HepG2	MIR4481	ENSG00000283699.1	4frag
rs11257655	rs11257655	Vujkovic_2020_EUR	HepG2	MIR4481	ENSG00000283699.1	1frag
rs10787287	rs7895872	Vujkovic_2020_EUR	HepG2	MIR4680	ENSG00000284482.1	4frag
rs10787287	rs7895872	Vujkovic_2020_EUR	HepG2	MIR4680	ENSG00000284482.1	1frag
rs2280141	rs71486610	Vujkovic_2020_EUR	HepG2	RNU6-728P	ENSG00000202245.1	4frag
rs2280141	rs71486610	Vujkovic_2020_EUR	HepG2	RNU6-728P	ENSG00000202245.1	1frag
rs2280141	rs71486610	Vujkovic_2020_EUR	HepG2	PLEKHA1	ENSG00000107679.14	4frag
rs2280141	rs71486610	Vujkovic_2020_EUR	HepG2	MIR3941	ENSG00000265442.1	4frag
rs2280141	rs71486610	Vujkovic_2020_EUR	HepG2	MIR3941	ENSG00000265442.1	1frag
rs116861182	rs117804393	Vujkovic_2020_EUR	HepG2	OR5AS1	ENSG00000181785.2	4frag
rs116861182	rs117804393	Vujkovic_2020_EUR	HepG2	OR8I2	ENSG00000172154.10	4frag
rs116861182	rs117804393	Vujkovic_2020_EUR	HepG2	OR8J3	ENSG00000167822.2	4frag
rs174541	rs5792235|rs99780	Vujkovic_2020_EUR	HepG2	MYRF	ENSG00000124920.13	4frag
rs174541	rs5792235|rs99780	Vujkovic_2020_EUR	HepG2	AP002380.1	ENSG00000124915.10	4frag
rs174541	rs5792235|rs99780	Vujkovic_2020_EUR	HepG2	AP002380.1	ENSG00000124915.10	1frag
rs174541	rs5792235|rs99780	Vujkovic_2020_EUR	HepG2	MYRF	ENSG00000124920.13	1frag
rs174541	rs5792235|rs99780	Vujkovic_2020_EUR	HepG2	FADS2	ENSG00000134824.14	4frag
rs174541	rs5792235|rs99780	Vujkovic_2020_EUR	HepG2	FEN1	ENSG00000168496.4	4frag
rs174541	rs5792235|rs99780	Vujkovic_2020_EUR	HepG2	MIR611	ENSG00000284108.1	4frag
rs174541	rs5792235|rs99780	Vujkovic_2020_EUR	HepG2	TMEM258	ENSG00000134825.15	4frag
rs174541	rs5792235|rs99780	Vujkovic_2020_EUR	HepG2	FADS1	ENSG00000149485.18	1frag
rs174541	rs5792235|rs99780	Vujkovic_2020_EUR	HepG2	FADS2	ENSG00000134824.14	1frag
rs174541	rs5792235|rs99780	Vujkovic_2020_EUR	HepG2	MIR1908	ENSG00000284416.1	1frag
rs174541	rs5792235|rs99780	Vujkovic_2020_EUR	HepG2	FADS1	ENSG00000149485.18	4frag
rs174541	rs5792235|rs99780	Vujkovic_2020_EUR	HepG2	MIR1908	ENSG00000284416.1	4frag
rs174541	rs5792235|rs99780	Vujkovic_2020_EUR	HepG2	FADS3	ENSG00000221968.9	4frag
rs174541	rs5792235|rs99780	Vujkovic_2020_EUR	HepG2	MIR6746	ENSG00000277892.1	4frag
rs174541	rs5792235|rs99780	Vujkovic_2020_EUR	HepG2	FADS3	ENSG00000221968.9	1frag
rs174541	rs5792235|rs99780	Vujkovic_2020_EUR	HepG2	MIR6746	ENSG00000277892.1	1frag
rs174541	rs5792235|rs99780	Vujkovic_2020_EUR	HepG2	RAB3IL1	ENSG00000167994.12	4frag
rs174541	rs5792235|rs99780	Vujkovic_2020_EUR	HepG2	RAB3IL1	ENSG00000167994.12	1frag
rs174541	rs5792235|rs99780	Vujkovic_2020_EUR	HepG2	BEST1	ENSG00000167995.16	4frag
rs174541	rs5792235|rs99780	Vujkovic_2020_EUR	HepG2	AP003733.4	ENSG00000279491.1	4frag
rs174541	rs5792235|rs99780	Vujkovic_2020_EUR	HepG2	FTH1	ENSG00000167996.16	4frag
rs174541	rs5792235|rs99780	Vujkovic_2020_EUR	HepG2	AP002793.1	ENSG00000285656.1	4frag
rs174541	rs5792235|rs99780	Vujkovic_2020_EUR	HepG2	INCENP	ENSG00000149503.13	4frag
rs174541	rs5792235|rs99780	Vujkovic_2020_EUR	HepG2	AHNAK	ENSG00000124942.14	4frag
rs174541	rs5792235|rs99780	Vujkovic_2020_EUR	HepG2	AP001363.2	ENSG00000257058.1	4frag
rs480840	rs643807	Vujkovic_2020_EUR	HepG2	NEU3	ENSG00000162139.10	1frag
rs10899283	rs12788118	Vujkovic_2020_EUR	HepG2	WNT11	ENSG00000085741.13	4frag
rs10899283	rs12788118	Vujkovic_2020_EUR	HepG2	GUCY2EP	ENSG00000204529.4	4frag
rs10899283	rs12788118	Vujkovic_2020_EUR	HepG2	AP003119.1	ENSG00000254632.1	4frag
rs10899283	rs1440979|rs1440980	Vujkovic_2020_EUR	HepG2	AP003119.2	ENSG00000255100.1	1frag
rs10899283	rs1440979|rs1440980	Vujkovic_2020_EUR	HepG2	TSKU	ENSG00000182704.8	1frag
rs10899283	rs12788118	Vujkovic_2020_EUR	HepG2	ACER3	ENSG00000078124.12	1frag
rs10899283	rs12788118	Vujkovic_2020_EUR	HepG2	OMP	ENSG00000254550.1	4frag
rs67013744	rs12322604|rs73264846	Vujkovic_2020_EUR	HepG2	LPAR5	ENSG00000184574.10	4frag
rs67013744	rs12322604|rs73264846	Vujkovic_2020_EUR	HepG2	AC125494.1	ENSG00000219410.6	4frag
rs67013744	rs12322604|rs73264846	Vujkovic_2020_EUR	HepG2	ING4	ENSG00000111653.20	4frag
rs67013744	rs59436997	Vujkovic_2020_EUR	HepG2	ZNF384	ENSG00000126746.17	4frag
rs67013744	rs12322604|rs73264846	Vujkovic_2020_EUR	HepG2	ZNF384	ENSG00000126746.17	4frag
rs67013744	rs59436997	Vujkovic_2020_EUR	HepG2	ZNF384	ENSG00000126746.17	1frag
rs67013744	rs12322604|rs73264846	Vujkovic_2020_EUR	HepG2	ZNF384	ENSG00000126746.17	1frag
rs67013744	rs12322604|rs73264846	Vujkovic_2020_EUR	HepG2	PIANP	ENSG00000139200.13	4frag
rs67013744	rs12322604|rs73264846	Vujkovic_2020_EUR	HepG2	LAG3	ENSG00000089692.9	4frag
rs67013744	rs12322604|rs73264846	Vujkovic_2020_EUR	HepG2	GPR162	ENSG00000250510.8	4frag
rs67013744	rs12322604|rs73264846	Vujkovic_2020_EUR	HepG2	CDCA3	ENSG00000111665.11	4frag
rs67013744	rs12322604|rs73264846	Vujkovic_2020_EUR	HepG2	USP5	ENSG00000111667.13	4frag
rs7132908	rs7132908	Vujkovic_2020_EUR	HepG2	BCDIN3D-AS1	ENSG00000258057.5	4frag
rs7132908	rs7132908	Vujkovic_2020_EUR	HepG2	NCKAP5L	ENSG00000167566.17	4frag
rs7132908	rs7132908	Vujkovic_2020_EUR	HepG2	BCDIN3D	ENSG00000186666.6	4frag
rs7132908	rs7132908	Vujkovic_2020_EUR	HepG2	FAIM2	ENSG00000135472.9	4frag
rs7132908	rs7132908	Vujkovic_2020_EUR	HepG2	AQP2	ENSG00000167580.7	4frag
rs7132908	rs7132908	Vujkovic_2020_EUR	HepG2	AC025154.2	ENSG00000257588.1	4frag
rs7132908	rs7132908	Vujkovic_2020_EUR	HepG2	AQP5	ENSG00000161798.7	4frag
rs10137475	rs10137475	Vujkovic_2020_EUR	HepG2	PSMA3	ENSG00000100567.13	1frag
rs10137475	rs10137475	Vujkovic_2020_EUR	HepG2	PSMA3	ENSG00000100567.13	4frag
rs10137475	rs10137475	Vujkovic_2020_EUR	HepG2	ARID4A	ENSG00000032219.18	1frag
rs10137475	rs10137475	Vujkovic_2020_EUR	HepG2	ARMH4	ENSG00000139971.15	1frag
rs10137475	rs10137475	Vujkovic_2020_EUR	HepG2	PSMA3-AS1	ENSG00000257621.7	1frag
rs74804697	rs149336329	Vujkovic_2020_EUR	HepG2	MIR1266	ENSG00000221052.3	1frag
rs74804697	rs77023030	Vujkovic_2020_EUR	HepG2	MYO5A	ENSG00000197535.14	4frag
rs2243102	rs9905341	Vujkovic_2020_EUR	HepG2	AC091153.3	ENSG00000244184.1	4frag
rs2243102	rs9905341	Vujkovic_2020_EUR	HepG2	PELP1	ENSG00000141456.14	4frag
rs2243102	rs9905341	Vujkovic_2020_EUR	HepG2	AC091153.3	ENSG00000244184.1	1frag
rs2243102	rs9905341	Vujkovic_2020_EUR	HepG2	PELP1	ENSG00000141456.14	1frag
rs2243102	rs9905341	Vujkovic_2020_EUR	HepG2	TM4SF5	ENSG00000142484.7	4frag
rs2243102	rs9905341	Vujkovic_2020_EUR	HepG2	C17orf107	ENSG00000205710.4	1frag
rs2243102	rs9905341	Vujkovic_2020_EUR	HepG2	CHRNE	ENSG00000108556.9	1frag
rs2243102	rs9905341	Vujkovic_2020_EUR	HepG2	C17orf107	ENSG00000205710.4	4frag
rs2243102	rs9905341	Vujkovic_2020_EUR	HepG2	CHRNE	ENSG00000108556.9	4frag
rs2243102	rs9905341	Vujkovic_2020_EUR	HepG2	RNF167	ENSG00000108523.15	4frag
rs2243102	rs9905341	Vujkovic_2020_EUR	HepG2	SLC25A11	ENSG00000108528.14	4frag
rs2243102	rs9905341	Vujkovic_2020_EUR	HepG2	RNF167	ENSG00000108523.15	1frag
rs2243102	rs9905341	Vujkovic_2020_EUR	HepG2	SLC25A11	ENSG00000108528.14	1frag
rs2243102	rs9905341	Vujkovic_2020_EUR	HepG2	ENO3	ENSG00000108515.17	1frag
rs2243102	rs9905341	Vujkovic_2020_EUR	HepG2	PFN1	ENSG00000108518.7	1frag
rs2243102	rs9905341	Vujkovic_2020_EUR	HepG2	ENO3	ENSG00000108515.17	4frag
rs2243102	rs9905341	Vujkovic_2020_EUR	HepG2	PFN1	ENSG00000108518.7	4frag
rs2243102	rs9905341	Vujkovic_2020_EUR	HepG2	AC004771.4	ENSG00000262429.1	4frag
rs2243102	rs9905341	Vujkovic_2020_EUR	HepG2	CAMTA2	ENSG00000108509.21	4frag
rs2243102	rs9905341	Vujkovic_2020_EUR	HepG2	SPAG7	ENSG00000091640.8	4frag
rs2243102	rs9905341	Vujkovic_2020_EUR	HepG2	MIR6864	ENSG00000274300.1	4frag
rs2243102	rs9905341	Vujkovic_2020_EUR	HepG2	MIR6865	ENSG00000278517.1	4frag
rs2243102	rs9905341	Vujkovic_2020_EUR	HepG2	CAMTA2	ENSG00000108509.21	1frag
rs2243102	rs9905341	Vujkovic_2020_EUR	HepG2	MIR6864	ENSG00000274300.1	1frag
rs2243102	rs9905341	Vujkovic_2020_EUR	HepG2	MIR6865	ENSG00000278517.1	1frag
rs2243102	rs9905341	Vujkovic_2020_EUR	HepG2	SPAG7	ENSG00000091640.8	1frag
rs4796224	rs4796224	Vujkovic_2020_EUR	HepG2	LYZL6	ENSG00000275722.5	4frag
rs4796224	rs3736166	Vujkovic_2020_EUR	HepG2	MYO19	ENSG00000278259.4	4frag
rs4796224	rs3736166	Vujkovic_2020_EUR	HepG2	PIGW	ENSG00000277161.2	4frag
rs4796224	rs4796224	Vujkovic_2020_EUR	HepG2	GGNBP2	ENSG00000278311.5	4frag
rs4796224	rs4796224	Vujkovic_2020_EUR	HepG2	MYO19	ENSG00000278259.4	4frag
rs4796224	rs3736166	Vujkovic_2020_EUR	HepG2	DHRS11	ENSG00000278535.5	4frag
rs4796224	rs4796224	Vujkovic_2020_EUR	HepG2	MRM1	ENSG00000278619.5	1frag
rs11078916	rs2303316	Vujkovic_2020_EUR	HepG2	CDK12	ENSG00000167258.13	1frag
rs11078916	rs2303316	Vujkovic_2020_EUR	HepG2	PPP1R1B	ENSG00000131771.14	4frag
rs11078916	rs2303316	Vujkovic_2020_EUR	HepG2	IKZF3	ENSG00000161405.17	4frag
rs9912236	rs9904319	Vujkovic_2020_EUR	HepG2	CBX4	ENSG00000141582.15	4frag
rs4805681	rs67361341	Vujkovic_2020_EUR	HepG2	AC025809.1	ENSG00000267662.1	1frag
rs4805681	rs67361341	Vujkovic_2020_EUR	HepG2	TSHZ3	ENSG00000121297.7	1frag
rs10188334	rs6548240	Vujkovic_2020_EUR	HepG2	ACP1	ENSG00000143727.16	4frag
rs10188334	rs6548240	Vujkovic_2020_EUR	HepG2	SH3YL1	ENSG00000035115.21	4frag
rs10188334	rs6548240	Vujkovic_2020_EUR	HepG2	AC079779.2	ENSG00000228643.1	4frag
rs10188334	rs6548240	Vujkovic_2020_EUR	HepG2	ALKAL2	ENSG00000189292.16	4frag
rs2540949	rs74181299	Vujkovic_2020_EUR	HepG2	SLC1A4	ENSG00000115902.11	1frag
rs2540949	rs74181299	Vujkovic_2020_EUR	HepG2	SLC1A4	ENSG00000115902.11	4frag
rs2540949	rs74181299	Vujkovic_2020_EUR	HepG2	CEP68	ENSG00000011523.14	4frag
rs2540949	rs74181299	Vujkovic_2020_EUR	HepG2	RAB1A	ENSG00000138069.18	4frag
rs2540949	rs2723086|rs2723085	Vujkovic_2020_EUR	HepG2	AC007318.2	ENSG00000273763.2	4frag
rs2540949	rs2723086|rs2723085	Vujkovic_2020_EUR	HepG2	ACTR2	ENSG00000138071.13	4frag
rs2540949	rs2723086|rs2723085	Vujkovic_2020_EUR	HepG2	AC007318.2	ENSG00000273763.2	1frag
rs2540949	rs2723086|rs2723085	Vujkovic_2020_EUR	HepG2	ACTR2	ENSG00000138071.13	1frag
rs13020443	rs2194492	Vujkovic_2020_EUR	HepG2	RBM43	ENSG00000184898.7	4frag
rs13020443	rs2194492	Vujkovic_2020_EUR	HepG2	RIF1	ENSG00000080345.17	4frag
rs13389219	rs12692737	Vujkovic_2020_EUR	HepG2	AC019181.1	ENSG00000224331.2	1frag
rs13389219	rs12692737	Vujkovic_2020_EUR	HepG2	SNORA70F	ENSG00000206869.1	1frag
rs34329895	rs1037416	Vujkovic_2020_EUR	HepG2	METTL21A	ENSG00000144401.14	4frag
rs34329895	rs1037416	Vujkovic_2020_EUR	HepG2	CCNYL1	ENSG00000163249.12	1frag
rs34329895	rs1037416	Vujkovic_2020_EUR	HepG2	CCNYL1	ENSG00000163249.12	4frag
rs34329895	rs1037416	Vujkovic_2020_EUR	HepG2	FZD5	ENSG00000163251.4	4frag
rs1815591	rs6122141|rs34885433	Vujkovic_2020_EUR	HepG2	AL121832.2	ENSG00000273619.1	4frag
rs1815591	rs6122141|rs34885433	Vujkovic_2020_EUR	HepG2	RPS21	ENSG00000171858.18	4frag
rs1815591	rs6122141|rs34885433	Vujkovic_2020_EUR	HepG2	AL121832.3	ENSG00000275437.1	4frag
rs1815591	rs6122141|rs34885433	Vujkovic_2020_EUR	HepG2	CABLES2	ENSG00000149679.11	4frag
rs1815591	rs6122141|rs34885433	Vujkovic_2020_EUR	HepG2	MIR1-1	ENSG00000199017.2	4frag
rs1815591	rs6122141|rs34885433	Vujkovic_2020_EUR	HepG2	MIR1-1HG	ENSG00000174407.13	4frag
rs1815591	rs6122141|rs34885433	Vujkovic_2020_EUR	HepG2	MIR1-1HG-AS1	ENSG00000174403.15	4frag
rs1815591	rs6122141|rs34885433	Vujkovic_2020_EUR	HepG2	SLCO4A1	ENSG00000101187.16	4frag
rs1815591	rs6122141|rs34885433	Vujkovic_2020_EUR	HepG2	SLCO4A1-AS1	ENSG00000232803.1	4frag
rs1815591	rs6122141|rs34885433	Vujkovic_2020_EUR	HepG2	MRGBP	ENSG00000101189.7	4frag
rs1815591	rs6122141|rs34885433	Vujkovic_2020_EUR	HepG2	MRGBP	ENSG00000101189.7	1frag
rs1815591	rs6122141|rs34885433	Vujkovic_2020_EUR	HepG2	COL9A3	ENSG00000092758.17	4frag
rs2581787	rs2564940	Vujkovic_2020_EUR	HepG2	MIR8064	ENSG00000275789.1	4frag
rs2581787	rs2564940	Vujkovic_2020_EUR	HepG2	STIMATE	ENSG00000213533.12	4frag
rs2581787	rs2564940	Vujkovic_2020_EUR	HepG2	TMEM110-MUSTN1	ENSG00000248592.7	4frag
rs2581787	rs2564940	Vujkovic_2020_EUR	HepG2	MIR8064	ENSG00000275789.1	1frag
rs2292662	rs6785040	Vujkovic_2020_EUR	HepG2	AC104162.2	ENSG00000285399.2	4frag
rs2292662	rs6785040	Vujkovic_2020_EUR	HepG2	ATXN7	ENSG00000285258.1	4frag
rs2292662	rs6785040	Vujkovic_2020_EUR	HepG2	THOC7	ENSG00000163634.12	4frag
rs2292662	rs6785040	Vujkovic_2020_EUR	HepG2	AC104162.2	ENSG00000285399.2	1frag
rs2292662	rs6785040	Vujkovic_2020_EUR	HepG2	ATXN7	ENSG00000285258.1	1frag
rs2292662	rs6785040	Vujkovic_2020_EUR	HepG2	THOC7	ENSG00000163634.12	1frag
rs2292662	rs6785040	Vujkovic_2020_EUR	HepG2	ATXN7	ENSG00000163635.18	4frag
rs34573045	rs34897827	Vujkovic_2020_EUR	HepG2	TM4SF1	ENSG00000169908.12	4frag
rs34573045	rs34897827	Vujkovic_2020_EUR	HepG2	TM4SF1-AS1	ENSG00000240541.2	4frag
rs34573045	rs34897827	Vujkovic_2020_EUR	HepG2	TM4SF1	ENSG00000169908.12	1frag
rs34573045	rs34897827	Vujkovic_2020_EUR	HepG2	TM4SF1-AS1	ENSG00000240541.2	1frag
rs2313211	rs9869029	Vujkovic_2020_EUR	HepG2	VWA5B2	ENSG00000145198.14	4frag
rs2313211	rs9869029	Vujkovic_2020_EUR	HepG2	ALG3	ENSG00000214160.9	4frag
rs2313211	rs9869029	Vujkovic_2020_EUR	HepG2	MIR1224	ENSG00000221120.1	4frag
rs9854769	rs9808924|rs6786649|rs6444081|rs150111048|rs7646518|rs60331633	Vujkovic_2020_EUR	HepG2	MIR548AQ	ENSG00000265470.1	4frag
rs7619708	rs41300395	Vujkovic_2020_EUR	HepG2	MIR570	ENSG00000207650.1	4frag
rs7619708	rs41300395	Vujkovic_2020_EUR	HepG2	MUC20-OT1	ENSG00000242086.8	4frag
rs7619708	rs41300395	Vujkovic_2020_EUR	HepG2	LINC00885	ENSG00000224652.1	1frag
rs7619708	rs41300395	Vujkovic_2020_EUR	HepG2	LINC00885	ENSG00000224652.1	4frag
rs7619708	rs41300395	Vujkovic_2020_EUR	HepG2	SLC51A	ENSG00000163959.10	1frag
rs7619708	rs41300395	Vujkovic_2020_EUR	HepG2	ZDHHC19	ENSG00000163958.14	1frag
rs7619708	rs41300395	Vujkovic_2020_EUR	HepG2	SLC51A	ENSG00000163959.10	4frag
rs7619708	rs41300395	Vujkovic_2020_EUR	HepG2	ZDHHC19	ENSG00000163958.14	4frag
rs7619708	rs41300395	Vujkovic_2020_EUR	HepG2	PCYT1A	ENSG00000161217.12	1frag
rs7619708	rs41300395	Vujkovic_2020_EUR	HepG2	UBXN7	ENSG00000163960.12	4frag
rs7619708	rs41300395	Vujkovic_2020_EUR	HepG2	UBXN7-AS1	ENSG00000225822.4	4frag
rs7619708	rs41300395	Vujkovic_2020_EUR	HepG2	RNF168	ENSG00000163961.4	4frag
rs7619708	rs41300395	Vujkovic_2020_EUR	HepG2	RNF168	ENSG00000163961.4	1frag
rs7619708	rs41300395	Vujkovic_2020_EUR	HepG2	LINC01063	ENSG00000232065.1	4frag
rs7695096	rs223333|rs223332	Vujkovic_2020_EUR	HepG2	UBE2D3	ENSG00000109332.20	4frag
rs7695096	rs223333|rs223332	Vujkovic_2020_EUR	HepG2	UBE2D3-AS1	ENSG00000246560.2	4frag
rs7695096	rs223333|rs223332	Vujkovic_2020_EUR	HepG2	UBE2D3	ENSG00000109332.20	1frag
rs7695096	rs223333|rs223332	Vujkovic_2020_EUR	HepG2	UBE2D3-AS1	ENSG00000246560.2	1frag
rs7695096	rs223323	Vujkovic_2020_EUR	HepG2	CISD2	ENSG00000145354.12	4frag
rs7695096	rs223323	Vujkovic_2020_EUR	HepG2	UBE2D3	ENSG00000109332.20	4frag
rs7695096	rs223464|rs223462|rs223463	Vujkovic_2020_EUR	HepG2	SLC9B1	ENSG00000164037.16	4frag
rs7695096	rs223333|rs223332	Vujkovic_2020_EUR	HepG2	SLC9B2	ENSG00000164038.15	4frag
rs7695096	rs223333|rs223332	Vujkovic_2020_EUR	HepG2	SLC9B2	ENSG00000164038.15	1frag
rs253412	rs34358|rs42302	Vujkovic_2020_EUR	HepG2	COL4A3BP	ENSG00000113163.16	4frag
rs253412	rs34358|rs42302	Vujkovic_2020_EUR	HepG2	POLK	ENSG00000122008.15	4frag
rs253412	rs34358|rs42302	Vujkovic_2020_EUR	HepG2	COL4A3BP	ENSG00000113163.16	1frag
rs253412	rs34358|rs42302	Vujkovic_2020_EUR	HepG2	POLK	ENSG00000122008.15	1frag
rs12519500	rs617219	Vujkovic_2020_EUR	HepG2	ARSB	ENSG00000113273.17	4frag
rs12519500	rs3733892	Vujkovic_2020_EUR	HepG2	ARSB	ENSG00000113273.17	4frag
rs12519500	rs3733892	Vujkovic_2020_EUR	HepG2	ARSB	ENSG00000113273.17	1frag
rs4714422	rs9394761	Vujkovic_2020_EUR	HepG2	LRFN2	ENSG00000156564.8	4frag
rs4714422	rs9394761	Vujkovic_2020_EUR	HepG2	TSPO2	ENSG00000112212.12	4frag
rs60519666	rs62427982	Vujkovic_2020_EUR	HepG2	PDSS2	ENSG00000164494.12	4frag
rs2008027	rs3757217	Vujkovic_2020_EUR	HepG2	TPD52L1	ENSG00000111907.21	4frag
rs2008027	rs3757217	Vujkovic_2020_EUR	HepG2	HDDC2	ENSG00000111906.17	4frag
rs2008027	rs11154331|rs3734634	Vujkovic_2020_EUR	HepG2	HDDC2	ENSG00000111906.17	4frag
rs2008027	rs3757217	Vujkovic_2020_EUR	HepG2	HDDC2	ENSG00000111906.17	1frag
rs2008027	rs3757217	Vujkovic_2020_EUR	HepG2	AL450332.1	ENSG00000226409.2	4frag
rs2008027	rs3757217	Vujkovic_2020_EUR	HepG2	LINC02523	ENSG00000224506.2	4frag
rs2008027	rs3757217	Vujkovic_2020_EUR	HepG2	AL365259.1	ENSG00000237742.6	4frag
rs2008027	rs3757217	Vujkovic_2020_EUR	HepG2	HEY2	ENSG00000135547.9	4frag
rs2008027	rs3757217	Vujkovic_2020_EUR	HepG2	NCOA7	ENSG00000111912.20	4frag
rs2008027	rs11154331|rs3734634	Vujkovic_2020_EUR	HepG2	NCOA7	ENSG00000111912.20	4frag
rs2008027	rs3757217	Vujkovic_2020_EUR	HepG2	NCOA7-AS1	ENSG00000232131.1	4frag
rs2008027	rs3757217	Vujkovic_2020_EUR	HepG2	HINT3	ENSG00000111911.7	4frag
rs2008027	rs11154331|rs3734634	Vujkovic_2020_EUR	HepG2	HINT3	ENSG00000111911.7	4frag
rs2008027	rs3757217	Vujkovic_2020_EUR	HepG2	TRMT11	ENSG00000066651.20	4frag
rs2008027	rs11154331|rs3734634	Vujkovic_2020_EUR	HepG2	TRMT11	ENSG00000066651.20	4frag
rs2908286	rs1985469|rs1004558	Vujkovic_2020_EUR	HepG2	MIR6838	ENSG00000283969.1	4frag
rs2908286	rs1985469|rs1004558	Vujkovic_2020_EUR	HepG2	POLM	ENSG00000122678.17	4frag
rs2908286	rs1985469|rs1004558	Vujkovic_2020_EUR	HepG2	MYL7	ENSG00000106631.8	4frag
rs6459733	rs34498858	Vujkovic_2020_EUR	HepG2	LMBR1	ENSG00000105983.21	4frag
rs6459733	rs34498858	Vujkovic_2020_EUR	HepG2	LMBR1	ENSG00000105983.21	1frag
rs6459733	rs34498858	Vujkovic_2020_EUR	HepG2	AC006357.1	ENSG00000230033.1	4frag
rs6459733	rs34498858	Vujkovic_2020_EUR	HepG2	NOM1	ENSG00000146909.8	4frag
rs6459733	rs34498858	Vujkovic_2020_EUR	HepG2	MNX1	ENSG00000130675.15	4frag
rs6459733	rs34498858	Vujkovic_2020_EUR	HepG2	MNX1-AS1	ENSG00000243479.3	4frag
rs6459733	rs34498858	Vujkovic_2020_EUR	HepG2	AC006967.2	ENSG00000236102.2	4frag
rs6459733	rs34498858	Vujkovic_2020_EUR	HepG2	DNAJB6	ENSG00000105993.15	4frag
rs1059592	rs3735901	Vujkovic_2020_EUR	HepG2	DMTN	ENSG00000158856.18	4frag
rs1059592	rs3735901	Vujkovic_2020_EUR	HepG2	SFTPC	ENSG00000168484.12	4frag
rs1059592	rs3735901	Vujkovic_2020_EUR	HepG2	SLC39A14	ENSG00000104635.14	4frag
rs1059592	rs3735894	Vujkovic_2020_EUR	HepG2	PPP3CC	ENSG00000120910.14	4frag
rs1059592	rs3735901	Vujkovic_2020_EUR	HepG2	PPP3CC	ENSG00000120910.14	4frag
rs1059592	rs3735894	Vujkovic_2020_EUR	HepG2	AC037459.2	ENSG00000251034.1	4frag
rs1059592	rs3735894	Vujkovic_2020_EUR	HepG2	SORBS3	ENSG00000120896.13	4frag
rs1059592	rs3735901	Vujkovic_2020_EUR	HepG2	SORBS3	ENSG00000120896.13	4frag
rs1059592	rs3735894	Vujkovic_2020_EUR	HepG2	PDLIM2	ENSG00000120913.23	4frag
rs1059592	rs3735901	Vujkovic_2020_EUR	HepG2	PDLIM2	ENSG00000120913.23	4frag
rs1059592	rs3735901	Vujkovic_2020_EUR	HepG2	C8orf58	ENSG00000241852.10	4frag
rs1059592	rs3735901	Vujkovic_2020_EUR	HepG2	BIN3	ENSG00000147439.12	4frag
rs1059592	rs3735901	Vujkovic_2020_EUR	HepG2	AC037441.1	ENSG00000248738.6	4frag
rs1059592	rs3735901	Vujkovic_2020_EUR	HepG2	PEBP4	ENSG00000134020.8	4frag
rs1059592	rs3735901	Vujkovic_2020_EUR	HepG2	RHOBTB2	ENSG00000008853.16	4frag
rs10097617	rs10097617|rs10108430	Vujkovic_2020_EUR	HepG2	NDUFAF6	ENSG00000156170.13	4frag
rs10097617	rs10097617|rs10108430	Vujkovic_2020_EUR	HepG2	NDUFAF6	ENSG00000156170.13	1frag
rs10097617	rs10097617|rs10108430	Vujkovic_2020_EUR	HepG2	PLEKHF2	ENSG00000175895.4	4frag
rs10963942	rs6475313|rs2233798	Vujkovic_2020_EUR	HepG2	ACER2	ENSG00000177076.6	4frag
rs10963942	rs6475313|rs2233798	Vujkovic_2020_EUR	HepG2	AL391834.3	ENSG00000285911.1	4frag
rs12001437	rs12001437	Vujkovic_2020_EUR	HepG2	SNORD121B	ENSG00000238300.1	4frag
rs12001437	rs12001437	Vujkovic_2020_EUR	HepG2	UBAP2	ENSG00000137073.21	4frag
rs10821311	rs36030019	Vujkovic_2020_EUR	HepG2	MIRLET7A1	ENSG00000199165.3	1frag
rs10821311	rs36030019	Vujkovic_2020_EUR	HepG2	MIRLET7F1	ENSG00000199072.3	1frag
rs10821311	rs10821310	Vujkovic_2020_EUR	HepG2	MIRLET7A1	ENSG00000199165.3	1frag
rs10821311	rs10821310	Vujkovic_2020_EUR	HepG2	MIRLET7F1	ENSG00000199072.3	1frag
rs10821311	rs10993074	Vujkovic_2020_EUR	HepG2	MIRLET7D	ENSG00000199133.3	4frag
rs10821311	rs10993074	Vujkovic_2020_EUR	HepG2	MIRLET7D	ENSG00000199133.3	1frag
rs10821311	rs36030019	Vujkovic_2020_EUR	HepG2	MIRLET7D	ENSG00000199133.3	1frag
rs10821311	rs10821310	Vujkovic_2020_EUR	HepG2	MIRLET7D	ENSG00000199133.3	1frag
rs7046845	rs12339639	Vujkovic_2020_EUR	HepG2	MIR23B	ENSG00000207563.1	4frag
rs7046845	rs12339639	Vujkovic_2020_EUR	HepG2	MIR24-1	ENSG00000284459.1	4frag
rs7046845	rs12339639	Vujkovic_2020_EUR	HepG2	MIR27B	ENSG00000207864.3	4frag
rs7046845	rs12339639	Vujkovic_2020_EUR	HepG2	MIR3074	ENSG00000207617.4	4frag
rs448918	rs379417|rs379471|rs401826|rs378740	Vujkovic_2020_EUR	HepG2	BRD3	ENSG00000169925.16	4frag
rs448918	rs379417|rs379471|rs401826|rs378740	Vujkovic_2020_EUR	HepG2	BRD3	ENSG00000169925.16	1frag
rs448918	rs379417|rs379471|rs401826|rs378740	Vujkovic_2020_EUR	HepG2	BX649632.1	ENSG00000273249.1	4frag
rs448918	rs379417|rs379471|rs401826|rs378740	Vujkovic_2020_EUR	HepG2	WDR5	ENSG00000196363.9	4frag
rs11583755	rs2076363|rs150545138	Vujkovic_2020_transEth	HepG2	ESPN	ENSG00000187017.16	4frag
rs11583755	rs2076363|rs150545138	Vujkovic_2020_transEth	HepG2	HES2	ENSG00000069812.11	4frag
rs11583755	rs2076363|rs150545138	Vujkovic_2020_transEth	HepG2	TNFRSF25	ENSG00000215788.10	4frag
rs11583755	rs2076363|rs150545138	Vujkovic_2020_transEth	HepG2	TNFRSF25	ENSG00000215788.10	1frag
rs11583755	rs2076363|rs150545138	Vujkovic_2020_transEth	HepG2	PLEKHG5	ENSG00000171680.21	4frag
rs11583755	rs2076363|rs150545138	Vujkovic_2020_transEth	HepG2	PLEKHG5	ENSG00000171680.21	1frag
rs11583755	rs2076363|rs150545138	Vujkovic_2020_transEth	HepG2	NOL9	ENSG00000162408.11	4frag
rs11583755	rs2076363|rs150545138	Vujkovic_2020_transEth	HepG2	TAS1R1	ENSG00000173662.21	4frag
rs11583755	rs2076363|rs150545138	Vujkovic_2020_transEth	HepG2	NOL9	ENSG00000162408.11	1frag
rs11583755	rs2076363|rs150545138	Vujkovic_2020_transEth	HepG2	TAS1R1	ENSG00000173662.21	1frag
rs11583755	rs2076363|rs150545138	Vujkovic_2020_transEth	HepG2	ZBTB48	ENSG00000204859.13	4frag
rs11583755	rs2076363|rs150545138	Vujkovic_2020_transEth	HepG2	ZBTB48	ENSG00000204859.13	1frag
rs11583755	rs12402498|rs148748142	Vujkovic_2020_transEth	HepG2	KLHL21	ENSG00000162413.16	4frag
rs11583755	rs2076363|rs150545138	Vujkovic_2020_transEth	HepG2	KLHL21	ENSG00000162413.16	4frag
rs11583755	rs2076363|rs150545138	Vujkovic_2020_transEth	HepG2	KLHL21	ENSG00000162413.16	1frag
rs11583755	rs2076363|rs150545138	Vujkovic_2020_transEth	HepG2	PHF13	ENSG00000116273.6	4frag
rs11583755	rs2076363|rs150545138	Vujkovic_2020_transEth	HepG2	PHF13	ENSG00000116273.6	1frag
rs11583755	rs2076363|rs150545138	Vujkovic_2020_transEth	HepG2	THAP3	ENSG00000041988.15	4frag
rs9438610	rs61776584	Vujkovic_2020_transEth	HepG2	FAM110D	ENSG00000197245.6	4frag
rs9438610	rs61776584	Vujkovic_2020_transEth	HepG2	FAM110D	ENSG00000197245.6	1frag
rs9438610	rs61776584	Vujkovic_2020_transEth	HepG2	AL391650.1	ENSG00000236782.7	4frag
rs9438610	rs61776584	Vujkovic_2020_transEth	HepG2	C1orf232	ENSG00000282872.1	4frag
rs9438610	rs61776584	Vujkovic_2020_transEth	HepG2	ZNF593	ENSG00000142684.9	4frag
rs79598313	rs114165349	Vujkovic_2020_transEth	HepG2	PIGV	ENSG00000060642.10	4frag
rs3753693	rs3738067|rs3753692	Vujkovic_2020_transEth	HepG2	LINC01715	ENSG00000229388.1	4frag
rs3753693	rs3738067|rs3753692	Vujkovic_2020_transEth	HepG2	TAF12	ENSG00000120656.11	4frag
rs3753693	rs6691249	Vujkovic_2020_transEth	HepG2	LINC01715	ENSG00000229388.1	1frag
rs3753693	rs6691249	Vujkovic_2020_transEth	HepG2	TAF12	ENSG00000120656.11	1frag
rs3753693	rs3738067|rs3753692	Vujkovic_2020_transEth	HepG2	LINC01715	ENSG00000229388.1	1frag
rs3753693	rs3738067|rs3753692	Vujkovic_2020_transEth	HepG2	TAF12	ENSG00000120656.11	1frag
rs3753693	rs3738067|rs3753692	Vujkovic_2020_transEth	HepG2	AL360012.1	ENSG00000270103.3	4frag
rs3753693	rs3738067|rs3753692	Vujkovic_2020_transEth	HepG2	RNU11	ENSG00000274978.1	4frag
rs3753693	rs3738067|rs3753692	Vujkovic_2020_transEth	HepG2	AL360012.1	ENSG00000270103.3	1frag
rs3753693	rs3738067|rs3753692	Vujkovic_2020_transEth	HepG2	RNU11	ENSG00000274978.1	1frag
rs3753693	rs3738067|rs3753692	Vujkovic_2020_transEth	HepG2	GMEB1	ENSG00000162419.12	1frag
rs3753693	rs3738067|rs3753692	Vujkovic_2020_transEth	HepG2	GMEB1	ENSG00000162419.12	4frag
rs3753693	rs6691249	Vujkovic_2020_transEth	HepG2	YTHDF2	ENSG00000198492.16	4frag
rs3753693	rs6691249	Vujkovic_2020_transEth	HepG2	YTHDF2	ENSG00000198492.16	1frag
rs79090772	rs116475050	Vujkovic_2020_transEth	HepG2	LINC01562	ENSG00000203356.2	4frag
rs79090772	rs116475050	Vujkovic_2020_transEth	HepG2	RNF11	ENSG00000123091.5	4frag
rs72692804	rs112851681	Vujkovic_2020_transEth	HepG2	AC239868.1	ENSG00000261716.2	4frag
rs72692804	rs112851681	Vujkovic_2020_transEth	HepG2	HIST2H2AA4	ENSG00000272196.2	4frag
rs72692804	rs112851681	Vujkovic_2020_transEth	HepG2	BOLA1	ENSG00000178096.9	1frag
rs72692804	rs112851681	Vujkovic_2020_transEth	HepG2	HIST2H2AC	ENSG00000184260.5	1frag
rs72692804	rs112851681	Vujkovic_2020_transEth	HepG2	HIST2H2BE	ENSG00000184678.10	1frag
rs72692804	rs72692813|rs17643644	Vujkovic_2020_transEth	HepG2	BOLA1	ENSG00000178096.9	1frag
rs72692804	rs72692813|rs17643644	Vujkovic_2020_transEth	HepG2	HIST2H2AC	ENSG00000184260.5	1frag
rs72692804	rs72692813|rs17643644	Vujkovic_2020_transEth	HepG2	HIST2H2BE	ENSG00000184678.10	1frag
rs72692804	rs72692843	Vujkovic_2020_transEth	HepG2	BOLA1	ENSG00000178096.9	1frag
rs72692804	rs72692843	Vujkovic_2020_transEth	HepG2	HIST2H2AC	ENSG00000184260.5	1frag
rs72692804	rs72692843	Vujkovic_2020_transEth	HepG2	HIST2H2BE	ENSG00000184678.10	1frag
rs72692804	rs112851681	Vujkovic_2020_transEth	HepG2	BOLA1	ENSG00000178096.9	4frag
rs72692804	rs112851681	Vujkovic_2020_transEth	HepG2	HIST2H2AB	ENSG00000184270.5	4frag
rs72692804	rs112851681	Vujkovic_2020_transEth	HepG2	HIST2H2AC	ENSG00000184260.5	4frag
rs72692804	rs112851681	Vujkovic_2020_transEth	HepG2	HIST2H2BE	ENSG00000184678.10	4frag
rs72692804	rs72692813|rs17643644	Vujkovic_2020_transEth	HepG2	BOLA1	ENSG00000178096.9	4frag
rs72692804	rs72692813|rs17643644	Vujkovic_2020_transEth	HepG2	HIST2H2AB	ENSG00000184270.5	4frag
rs72692804	rs72692813|rs17643644	Vujkovic_2020_transEth	HepG2	HIST2H2AC	ENSG00000184260.5	4frag
rs72692804	rs72692813|rs17643644	Vujkovic_2020_transEth	HepG2	HIST2H2BE	ENSG00000184678.10	4frag
rs72692804	rs115650695	Vujkovic_2020_transEth	HepG2	BOLA1	ENSG00000178096.9	4frag
rs72692804	rs115650695	Vujkovic_2020_transEth	HepG2	HIST2H2AB	ENSG00000184270.5	4frag
rs72692804	rs115650695	Vujkovic_2020_transEth	HepG2	HIST2H2AC	ENSG00000184260.5	4frag
rs72692804	rs115650695	Vujkovic_2020_transEth	HepG2	HIST2H2BE	ENSG00000184678.10	4frag
rs72692804	rs72692843	Vujkovic_2020_transEth	HepG2	BOLA1	ENSG00000178096.9	4frag
rs72692804	rs72692843	Vujkovic_2020_transEth	HepG2	HIST2H2AB	ENSG00000184270.5	4frag
rs72692804	rs72692843	Vujkovic_2020_transEth	HepG2	HIST2H2AC	ENSG00000184260.5	4frag
rs72692804	rs72692843	Vujkovic_2020_transEth	HepG2	HIST2H2BE	ENSG00000184678.10	4frag
rs72692804	rs1349532|rs1376675	Vujkovic_2020_transEth	HepG2	BOLA1	ENSG00000178096.9	1frag
rs72692804	rs1349532|rs1376675	Vujkovic_2020_transEth	HepG2	HIST2H2AB	ENSG00000184270.5	1frag
rs72692804	rs1349532|rs1376675	Vujkovic_2020_transEth	HepG2	HIST2H2AC	ENSG00000184260.5	1frag
rs72692804	rs1349532|rs1376675	Vujkovic_2020_transEth	HepG2	HIST2H2BE	ENSG00000184678.10	1frag
rs72692804	rs112851681	Vujkovic_2020_transEth	HepG2	HIST2H2AB	ENSG00000184270.5	1frag
rs72692804	rs72692813|rs17643644	Vujkovic_2020_transEth	HepG2	HIST2H2AB	ENSG00000184270.5	1frag
rs72692804	rs115650695	Vujkovic_2020_transEth	HepG2	BOLA1	ENSG00000178096.9	1frag
rs72692804	rs115650695	Vujkovic_2020_transEth	HepG2	HIST2H2AB	ENSG00000184270.5	1frag
rs72692804	rs115650695	Vujkovic_2020_transEth	HepG2	HIST2H2AC	ENSG00000184260.5	1frag
rs72692804	rs115650695	Vujkovic_2020_transEth	HepG2	HIST2H2BE	ENSG00000184678.10	1frag
rs72692804	rs72692813|rs17643644	Vujkovic_2020_transEth	HepG2	SV2A	ENSG00000159164.10	4frag
rs72692804	rs115650695	Vujkovic_2020_transEth	HepG2	SV2A	ENSG00000159164.10	4frag
rs72692804	rs1349532|rs1376675	Vujkovic_2020_transEth	HepG2	SV2A	ENSG00000159164.10	1frag
rs72692804	rs72692813|rs17643644	Vujkovic_2020_transEth	HepG2	SV2A	ENSG00000159164.10	1frag
rs72692804	rs112851681	Vujkovic_2020_transEth	HepG2	SF3B4	ENSG00000143368.10	4frag
rs72692804	rs112851681	Vujkovic_2020_transEth	HepG2	SF3B4	ENSG00000143368.10	1frag
rs72692804	rs112851681	Vujkovic_2020_transEth	HepG2	MTMR11	ENSG00000014914.21	4frag
rs72692804	rs72692813|rs17643644	Vujkovic_2020_transEth	HepG2	MTMR11	ENSG00000014914.21	4frag
rs72692804	rs112851681	Vujkovic_2020_transEth	HepG2	MTMR11	ENSG00000014914.21	1frag
rs72692804	rs72692813|rs17643644	Vujkovic_2020_transEth	HepG2	MTMR11	ENSG00000014914.21	1frag
rs72692804	rs115650695	Vujkovic_2020_transEth	HepG2	MTMR11	ENSG00000014914.21	1frag
rs72692804	rs112851681	Vujkovic_2020_transEth	HepG2	OTUD7B	ENSG00000264522.6	4frag
rs72692804	rs112851681	Vujkovic_2020_transEth	HepG2	OTUD7B	ENSG00000264522.6	1frag
rs72692804	rs112851681	Vujkovic_2020_transEth	HepG2	AC244033.2	ENSG00000285184.2	4frag
rs72692804	rs112851681	Vujkovic_2020_transEth	HepG2	VPS45	ENSG00000136631.14	4frag
rs72692804	rs112851681	Vujkovic_2020_transEth	HepG2	AC244033.2	ENSG00000285184.2	1frag
rs72692804	rs112851681	Vujkovic_2020_transEth	HepG2	VPS45	ENSG00000136631.14	1frag
rs72692804	rs112851681	Vujkovic_2020_transEth	HepG2	PLEKHO1	ENSG00000023902.14	4frag
rs72692804	rs115650695	Vujkovic_2020_transEth	HepG2	PLEKHO1	ENSG00000023902.14	4frag
rs72692804	rs72692813|rs17643644	Vujkovic_2020_transEth	HepG2	PLEKHO1	ENSG00000023902.14	4frag
rs3020781	rs1046188	Vujkovic_2020_transEth	HepG2	FDPS	ENSG00000160752.14	4frag
rs2816177	rs2636265	Vujkovic_2020_transEth	HepG2	SOAT1	ENSG00000057252.13	4frag
rs1327123	rs2274432	Vujkovic_2020_transEth	HepG2	ARPC5	ENSG00000162704.16	4frag
rs1327123	rs2274432	Vujkovic_2020_transEth	HepG2	RGL1	ENSG00000143344.15	4frag
rs1327123	rs2274432	Vujkovic_2020_transEth	HepG2	COLGALT2	ENSG00000198756.12	1frag
rs1327123	rs2274432	Vujkovic_2020_transEth	HepG2	COLGALT2	ENSG00000198756.12	4frag
rs1327123	rs2274432	Vujkovic_2020_transEth	HepG2	TSEN15	ENSG00000198860.12	4frag
rs146716733	rs76804656	Vujkovic_2020_transEth	HepG2	ARID5B	ENSG00000150347.16	1frag
rs111765639	rs59113396	Vujkovic_2020_transEth	HepG2	NRBF2	ENSG00000148572.16	1frag
rs111765639	rs77661869	Vujkovic_2020_transEth	HepG2	MIR1296	ENSG00000221063.3	4frag
rs111765639	rs77661869	Vujkovic_2020_transEth	HepG2	JMJD1C	ENSG00000171988.19	4frag
rs111765639	rs77661869	Vujkovic_2020_transEth	HepG2	REEP3	ENSG00000165476.14	4frag
rs7895872	rs7895872	Vujkovic_2020_transEth	HepG2	MIR4680	ENSG00000284482.1	4frag
rs7895872	rs7895872	Vujkovic_2020_transEth	HepG2	MIR4680	ENSG00000284482.1	1frag
rs10766076	rs7949336	Vujkovic_2020_transEth	HepG2	ARNTL	ENSG00000133794.17	4frag
rs116861182	rs117804393	Vujkovic_2020_transEth	HepG2	OR5AS1	ENSG00000181785.2	4frag
rs116861182	rs117804393	Vujkovic_2020_transEth	HepG2	OR8I2	ENSG00000172154.10	4frag
rs116861182	rs117804393	Vujkovic_2020_transEth	HepG2	OR8J3	ENSG00000167822.2	4frag
rs174541	rs174538	Vujkovic_2020_transEth	HepG2	DDB1	ENSG00000167986.13	4frag
rs174541	rs174538	Vujkovic_2020_transEth	HepG2	TKFC	ENSG00000149476.15	4frag
rs174541	rs174538	Vujkovic_2020_transEth	HepG2	DDB1	ENSG00000167986.13	1frag
rs174541	rs174538	Vujkovic_2020_transEth	HepG2	TKFC	ENSG00000149476.15	1frag
rs174541	rs174538	Vujkovic_2020_transEth	HepG2	DAGLA	ENSG00000134780.10	4frag
rs174541	rs174529	Vujkovic_2020_transEth	HepG2	MYRF	ENSG00000124920.13	4frag
rs174541	rs174538	Vujkovic_2020_transEth	HepG2	MYRF	ENSG00000124920.13	4frag
rs174541	rs174561	Vujkovic_2020_transEth	HepG2	MYRF	ENSG00000124920.13	4frag
rs174541	rs5792235|rs99780	Vujkovic_2020_transEth	HepG2	MYRF	ENSG00000124920.13	4frag
rs174541	rs174538	Vujkovic_2020_transEth	HepG2	MYRF	ENSG00000124920.13	1frag
rs174541	rs174561	Vujkovic_2020_transEth	HepG2	MYRF	ENSG00000124920.13	1frag
rs174541	rs174529	Vujkovic_2020_transEth	HepG2	AP002380.1	ENSG00000124915.10	4frag
rs174541	rs174538	Vujkovic_2020_transEth	HepG2	AP002380.1	ENSG00000124915.10	4frag
rs174541	rs174561	Vujkovic_2020_transEth	HepG2	AP002380.1	ENSG00000124915.10	4frag
rs174541	rs5792235|rs99780	Vujkovic_2020_transEth	HepG2	AP002380.1	ENSG00000124915.10	4frag
rs174541	rs174529	Vujkovic_2020_transEth	HepG2	AP002380.1	ENSG00000124915.10	1frag
rs174541	rs174529	Vujkovic_2020_transEth	HepG2	MYRF	ENSG00000124920.13	1frag
rs174541	rs174538	Vujkovic_2020_transEth	HepG2	AP002380.1	ENSG00000124915.10	1frag
rs174541	rs174561	Vujkovic_2020_transEth	HepG2	AP002380.1	ENSG00000124915.10	1frag
rs174541	rs5792235|rs99780	Vujkovic_2020_transEth	HepG2	AP002380.1	ENSG00000124915.10	1frag
rs174541	rs5792235|rs99780	Vujkovic_2020_transEth	HepG2	MYRF	ENSG00000124920.13	1frag
rs174541	rs174529	Vujkovic_2020_transEth	HepG2	FADS2	ENSG00000134824.14	4frag
rs174541	rs174529	Vujkovic_2020_transEth	HepG2	FEN1	ENSG00000168496.4	4frag
rs174541	rs174529	Vujkovic_2020_transEth	HepG2	MIR611	ENSG00000284108.1	4frag
rs174541	rs174529	Vujkovic_2020_transEth	HepG2	TMEM258	ENSG00000134825.15	4frag
rs174541	rs174561	Vujkovic_2020_transEth	HepG2	FADS2	ENSG00000134824.14	4frag
rs174541	rs174561	Vujkovic_2020_transEth	HepG2	FEN1	ENSG00000168496.4	4frag
rs174541	rs174561	Vujkovic_2020_transEth	HepG2	MIR611	ENSG00000284108.1	4frag
rs174541	rs174561	Vujkovic_2020_transEth	HepG2	TMEM258	ENSG00000134825.15	4frag
rs174541	rs5792235|rs99780	Vujkovic_2020_transEth	HepG2	FADS2	ENSG00000134824.14	4frag
rs174541	rs5792235|rs99780	Vujkovic_2020_transEth	HepG2	FEN1	ENSG00000168496.4	4frag
rs174541	rs5792235|rs99780	Vujkovic_2020_transEth	HepG2	MIR611	ENSG00000284108.1	4frag
rs174541	rs5792235|rs99780	Vujkovic_2020_transEth	HepG2	TMEM258	ENSG00000134825.15	4frag
rs174541	rs174561	Vujkovic_2020_transEth	HepG2	FADS2	ENSG00000134824.14	1frag
rs174541	rs174561	Vujkovic_2020_transEth	HepG2	FEN1	ENSG00000168496.4	1frag
rs174541	rs174561	Vujkovic_2020_transEth	HepG2	MIR611	ENSG00000284108.1	1frag
rs174541	rs174561	Vujkovic_2020_transEth	HepG2	TMEM258	ENSG00000134825.15	1frag
rs174541	rs174538	Vujkovic_2020_transEth	HepG2	FADS1	ENSG00000149485.18	1frag
rs174541	rs174538	Vujkovic_2020_transEth	HepG2	FADS2	ENSG00000134824.14	1frag
rs174541	rs174538	Vujkovic_2020_transEth	HepG2	MIR1908	ENSG00000284416.1	1frag
rs174541	rs5792235|rs99780	Vujkovic_2020_transEth	HepG2	FADS1	ENSG00000149485.18	1frag
rs174541	rs5792235|rs99780	Vujkovic_2020_transEth	HepG2	FADS2	ENSG00000134824.14	1frag
rs174541	rs5792235|rs99780	Vujkovic_2020_transEth	HepG2	MIR1908	ENSG00000284416.1	1frag
rs174541	rs174538	Vujkovic_2020_transEth	HepG2	FADS1	ENSG00000149485.18	4frag
rs174541	rs174538	Vujkovic_2020_transEth	HepG2	FADS2	ENSG00000134824.14	4frag
rs174541	rs174538	Vujkovic_2020_transEth	HepG2	MIR1908	ENSG00000284416.1	4frag
rs174541	rs5792235|rs99780	Vujkovic_2020_transEth	HepG2	FADS1	ENSG00000149485.18	4frag
rs174541	rs5792235|rs99780	Vujkovic_2020_transEth	HepG2	MIR1908	ENSG00000284416.1	4frag
rs174541	rs174561	Vujkovic_2020_transEth	HepG2	FADS1	ENSG00000149485.18	4frag
rs174541	rs174538	Vujkovic_2020_transEth	HepG2	FADS3	ENSG00000221968.9	4frag
rs174541	rs174538	Vujkovic_2020_transEth	HepG2	MIR6746	ENSG00000277892.1	4frag
rs174541	rs174561	Vujkovic_2020_transEth	HepG2	FADS3	ENSG00000221968.9	4frag
rs174541	rs174561	Vujkovic_2020_transEth	HepG2	MIR6746	ENSG00000277892.1	4frag
rs174541	rs5792235|rs99780	Vujkovic_2020_transEth	HepG2	FADS3	ENSG00000221968.9	4frag
rs174541	rs5792235|rs99780	Vujkovic_2020_transEth	HepG2	MIR6746	ENSG00000277892.1	4frag
rs174541	rs174538	Vujkovic_2020_transEth	HepG2	FADS3	ENSG00000221968.9	1frag
rs174541	rs174538	Vujkovic_2020_transEth	HepG2	MIR6746	ENSG00000277892.1	1frag
rs174541	rs174561	Vujkovic_2020_transEth	HepG2	FADS3	ENSG00000221968.9	1frag
rs174541	rs174561	Vujkovic_2020_transEth	HepG2	MIR6746	ENSG00000277892.1	1frag
rs174541	rs5792235|rs99780	Vujkovic_2020_transEth	HepG2	FADS3	ENSG00000221968.9	1frag
rs174541	rs5792235|rs99780	Vujkovic_2020_transEth	HepG2	MIR6746	ENSG00000277892.1	1frag
rs174541	rs174538	Vujkovic_2020_transEth	HepG2	RAB3IL1	ENSG00000167994.12	4frag
rs174541	rs174561	Vujkovic_2020_transEth	HepG2	RAB3IL1	ENSG00000167994.12	4frag
rs174541	rs5792235|rs99780	Vujkovic_2020_transEth	HepG2	RAB3IL1	ENSG00000167994.12	4frag
rs174541	rs174538	Vujkovic_2020_transEth	HepG2	RAB3IL1	ENSG00000167994.12	1frag
rs174541	rs5792235|rs99780	Vujkovic_2020_transEth	HepG2	RAB3IL1	ENSG00000167994.12	1frag
rs174541	rs174561	Vujkovic_2020_transEth	HepG2	RAB3IL1	ENSG00000167994.12	1frag
rs174541	rs174538	Vujkovic_2020_transEth	HepG2	BEST1	ENSG00000167995.16	4frag
rs174541	rs174561	Vujkovic_2020_transEth	HepG2	BEST1	ENSG00000167995.16	4frag
rs174541	rs5792235|rs99780	Vujkovic_2020_transEth	HepG2	BEST1	ENSG00000167995.16	4frag
rs174541	rs174538	Vujkovic_2020_transEth	HepG2	AP003733.4	ENSG00000279491.1	4frag
rs174541	rs174538	Vujkovic_2020_transEth	HepG2	FTH1	ENSG00000167996.16	4frag
rs174541	rs174561	Vujkovic_2020_transEth	HepG2	AP003733.4	ENSG00000279491.1	4frag
rs174541	rs174561	Vujkovic_2020_transEth	HepG2	FTH1	ENSG00000167996.16	4frag
rs174541	rs5792235|rs99780	Vujkovic_2020_transEth	HepG2	AP003733.4	ENSG00000279491.1	4frag
rs174541	rs5792235|rs99780	Vujkovic_2020_transEth	HepG2	FTH1	ENSG00000167996.16	4frag
rs174541	rs174538	Vujkovic_2020_transEth	HepG2	AP002793.1	ENSG00000285656.1	4frag
rs174541	rs174538	Vujkovic_2020_transEth	HepG2	INCENP	ENSG00000149503.13	4frag
rs174541	rs5792235|rs99780	Vujkovic_2020_transEth	HepG2	AP002793.1	ENSG00000285656.1	4frag
rs174541	rs5792235|rs99780	Vujkovic_2020_transEth	HepG2	INCENP	ENSG00000149503.13	4frag
rs174541	rs174538	Vujkovic_2020_transEth	HepG2	AP002793.1	ENSG00000285656.1	1frag
rs174541	rs174538	Vujkovic_2020_transEth	HepG2	INCENP	ENSG00000149503.13	1frag
rs174541	rs5792235|rs99780	Vujkovic_2020_transEth	HepG2	AHNAK	ENSG00000124942.14	4frag
rs174541	rs5792235|rs99780	Vujkovic_2020_transEth	HepG2	AP001363.2	ENSG00000257058.1	4frag
rs7127212	rs11217133|rs2509121	Vujkovic_2020_transEth	HepG2	AP003392.4	ENSG00000255121.2	4frag
rs7127212	rs11217133|rs2509121	Vujkovic_2020_transEth	HepG2	CCDC84	ENSG00000186166.9	4frag
rs7127212	rs11217133|rs2509121	Vujkovic_2020_transEth	HepG2	AP003392.13	ENSG00000283704.1	4frag
rs7127212	rs11217133|rs2509121	Vujkovic_2020_transEth	HepG2	RPS25	ENSG00000118181.11	4frag
rs7127212	rs11217133|rs2509121	Vujkovic_2020_transEth	HepG2	TRAPPC4	ENSG00000196655.11	4frag
rs7127212	rs11217133|rs2509121	Vujkovic_2020_transEth	HepG2	AP003392.13	ENSG00000283704.1	1frag
rs7127212	rs11217133|rs2509121	Vujkovic_2020_transEth	HepG2	RPS25	ENSG00000118181.11	1frag
rs7127212	rs11217133|rs2509121	Vujkovic_2020_transEth	HepG2	TRAPPC4	ENSG00000196655.11	1frag
rs7127212	rs11217133|rs2509121	Vujkovic_2020_transEth	HepG2	H2AFX	ENSG00000188486.3	4frag
rs7127212	rs11217133|rs2509121	Vujkovic_2020_transEth	HepG2	HMBS	ENSG00000256269.9	4frag
rs7127212	rs11217133|rs2509121	Vujkovic_2020_transEth	HepG2	H2AFX	ENSG00000188486.3	1frag
rs7127212	rs11217133|rs2509121	Vujkovic_2020_transEth	HepG2	CCDC153	ENSG00000248712.7	4frag
rs7127212	rs11217133|rs2509121	Vujkovic_2020_transEth	HepG2	AP002956.1	ENSG00000076706.17	1frag
rs7127212	rs11217133|rs2509121	Vujkovic_2020_transEth	HepG2	MIR6756	ENSG00000284148.1	1frag
rs7316626	rs12322604	Vujkovic_2020_transEth	HepG2	LPAR5	ENSG00000184574.10	4frag
rs7316626	rs12322604	Vujkovic_2020_transEth	HepG2	AC125494.1	ENSG00000219410.6	4frag
rs7316626	rs12322604	Vujkovic_2020_transEth	HepG2	ING4	ENSG00000111653.20	4frag
rs7316626	rs59436997	Vujkovic_2020_transEth	HepG2	ZNF384	ENSG00000126746.17	4frag
rs7316626	rs12322604	Vujkovic_2020_transEth	HepG2	ZNF384	ENSG00000126746.17	4frag
rs7316626	rs59436997	Vujkovic_2020_transEth	HepG2	ZNF384	ENSG00000126746.17	1frag
rs7316626	rs12322604	Vujkovic_2020_transEth	HepG2	ZNF384	ENSG00000126746.17	1frag
rs7316626	rs12322604	Vujkovic_2020_transEth	HepG2	PIANP	ENSG00000139200.13	4frag
rs7316626	rs12322604	Vujkovic_2020_transEth	HepG2	LAG3	ENSG00000089692.9	4frag
rs7316626	rs12322604	Vujkovic_2020_transEth	HepG2	GPR162	ENSG00000250510.8	4frag
rs7316626	rs12322604	Vujkovic_2020_transEth	HepG2	CDCA3	ENSG00000111665.11	4frag
rs7316626	rs12322604	Vujkovic_2020_transEth	HepG2	USP5	ENSG00000111667.13	4frag
rs7132908	rs7132908	Vujkovic_2020_transEth	HepG2	BCDIN3D-AS1	ENSG00000258057.5	4frag
rs7132908	rs7132908	Vujkovic_2020_transEth	HepG2	NCKAP5L	ENSG00000167566.17	4frag
rs7132908	rs7132908	Vujkovic_2020_transEth	HepG2	BCDIN3D	ENSG00000186666.6	4frag
rs7132908	rs7132908	Vujkovic_2020_transEth	HepG2	FAIM2	ENSG00000135472.9	4frag
rs7132908	rs7132908	Vujkovic_2020_transEth	HepG2	AQP2	ENSG00000167580.7	4frag
rs7132908	rs7132908	Vujkovic_2020_transEth	HepG2	AC025154.2	ENSG00000257588.1	4frag
rs7132908	rs7132908	Vujkovic_2020_transEth	HepG2	AQP5	ENSG00000161798.7	4frag
rs2277339	rs2277339	Vujkovic_2020_transEth	HepG2	ATP5F1B	ENSG00000110955.9	4frag
rs2277339	rs2277339	Vujkovic_2020_transEth	HepG2	ATP5F1B	ENSG00000110955.9	1frag
rs2277339	rs2277339	Vujkovic_2020_transEth	HepG2	SNORD59A	ENSG00000207031.1	1frag
rs2277339	rs2277339	Vujkovic_2020_transEth	HepG2	PTGES3	ENSG00000110958.16	4frag
rs2277339	rs2277339	Vujkovic_2020_transEth	HepG2	NACA	ENSG00000196531.10	4frag
rs2277339	rs2277339	Vujkovic_2020_transEth	HepG2	NACA	ENSG00000196531.10	1frag
rs2277339	rs2277339	Vujkovic_2020_transEth	HepG2	SDR9C7	ENSG00000170426.2	1frag
rs2277339	rs2277339	Vujkovic_2020_transEth	HepG2	GPR182	ENSG00000166856.3	4frag
rs2277339	rs2277339	Vujkovic_2020_transEth	HepG2	ZBTB39	ENSG00000166860.3	4frag
rs2277339	rs2277339	Vujkovic_2020_transEth	HepG2	ZBTB39	ENSG00000166860.3	1frag
rs2277339	rs2277339	Vujkovic_2020_transEth	HepG2	TAC3	ENSG00000166863.12	4frag
rs2277339	rs2277339	Vujkovic_2020_transEth	HepG2	MYO1A	ENSG00000166866.13	4frag
rs2277339	rs2277339	Vujkovic_2020_transEth	HepG2	NAB2	ENSG00000166886.13	4frag
rs2277339	rs2277339	Vujkovic_2020_transEth	HepG2	NEMP1	ENSG00000166881.10	4frag
rs2277339	rs2277339	Vujkovic_2020_transEth	HepG2	STAT6	ENSG00000166888.12	4frag
rs2277339	rs2277339	Vujkovic_2020_transEth	HepG2	STAT6	ENSG00000166888.12	1frag
rs2277339	rs2277339	Vujkovic_2020_transEth	HepG2	LRP1	ENSG00000123384.13	4frag
rs2277339	rs2277339	Vujkovic_2020_transEth	HepG2	LRP1-AS	ENSG00000259125.1	4frag
rs2447198	rs2277531|rs3832983	Vujkovic_2020_transEth	HepG2	ELL3	ENSG00000128886.12	1frag
rs2447198	rs2277531|rs3832983	Vujkovic_2020_transEth	HepG2	SERF2	ENSG00000140264.19	1frag
rs2447198	rs2277531|rs3832983	Vujkovic_2020_transEth	HepG2	SERF2	ENSG00000140264.19	4frag
rs2447198	rs2277531|rs3832983	Vujkovic_2020_transEth	HepG2	HYPK	ENSG00000242028.6	4frag
rs2447198	rs2277531|rs3832983	Vujkovic_2020_transEth	HepG2	MIR1282	ENSG00000221792.1	4frag
rs2447198	rs2277531|rs3832983	Vujkovic_2020_transEth	HepG2	AC018512.1	ENSG00000262560.1	4frag
rs2447198	rs2277531|rs3832983	Vujkovic_2020_transEth	HepG2	SERINC4	ENSG00000184716.13	4frag
rs2447198	rs2277531|rs3832983	Vujkovic_2020_transEth	HepG2	AC018512.1	ENSG00000262560.1	1frag
rs2447198	rs2277531|rs3832983	Vujkovic_2020_transEth	HepG2	HYPK	ENSG00000242028.6	1frag
rs2447198	rs2277531|rs3832983	Vujkovic_2020_transEth	HepG2	SERINC4	ENSG00000184716.13	1frag
rs149336329	rs149336329	Vujkovic_2020_transEth	HepG2	MIR1266	ENSG00000221052.3	1frag
rs149336329	rs77023030	Vujkovic_2020_transEth	HepG2	MYO5A	ENSG00000197535.14	4frag
rs111283203	rs111283203|rs113912503	Vujkovic_2020_transEth	HepG2	NUDT21	ENSG00000167005.14	1frag
rs111283203	rs111283203|rs113912503	Vujkovic_2020_transEth	HepG2	OGFOD1	ENSG00000087263.16	1frag
rs111283203	rs111283203|rs113912503	Vujkovic_2020_transEth	HepG2	NUDT21	ENSG00000167005.14	4frag
rs111283203	rs111283203|rs113912503	Vujkovic_2020_transEth	HepG2	OGFOD1	ENSG00000087263.16	4frag
rs4788815	rs4788815	Vujkovic_2020_transEth	HepG2	RNU6-1061P	ENSG00000252339.1	4frag
rs4788815	rs4788815	Vujkovic_2020_transEth	HepG2	TAT-AS1	ENSG00000260886.1	4frag
rs4788815	rs4788815	Vujkovic_2020_transEth	HepG2	ZNF19	ENSG00000157429.15	4frag
rs4788815	rs4788815	Vujkovic_2020_transEth	HepG2	RNU6-1061P	ENSG00000252339.1	1frag
rs4788815	rs4788815	Vujkovic_2020_transEth	HepG2	TAT-AS1	ENSG00000260886.1	1frag
rs4788815	rs4788815	Vujkovic_2020_transEth	HepG2	ZNF19	ENSG00000157429.15	1frag
rs4788815	rs4788815	Vujkovic_2020_transEth	HepG2	TAT	ENSG00000198650.11	4frag
rs4788815	rs4788815	Vujkovic_2020_transEth	HepG2	TAT	ENSG00000198650.11	1frag
rs9937296	rs9937296	Vujkovic_2020_transEth	HepG2	ZFPM1	ENSG00000179588.9	4frag
rs9937296	rs9937296	Vujkovic_2020_transEth	HepG2	ZFPM1	ENSG00000179588.9	1frag
rs9937296	rs9937296	Vujkovic_2020_transEth	HepG2	MIR5189	ENSG00000263456.1	4frag
rs9937296	rs9937296	Vujkovic_2020_transEth	HepG2	MIR5189	ENSG00000263456.1	1frag
rs1109442	rs3736166	Vujkovic_2020_transEth	HepG2	MYO19	ENSG00000278259.4	4frag
rs1109442	rs3736166	Vujkovic_2020_transEth	HepG2	PIGW	ENSG00000277161.2	4frag
rs1109442	rs3736166	Vujkovic_2020_transEth	HepG2	DHRS11	ENSG00000278535.5	4frag
rs11078916	rs2303316	Vujkovic_2020_transEth	HepG2	CDK12	ENSG00000167258.13	1frag
rs11078916	rs2303316	Vujkovic_2020_transEth	HepG2	PPP1R1B	ENSG00000131771.14	4frag
rs11078916	rs2303316	Vujkovic_2020_transEth	HepG2	IKZF3	ENSG00000161405.17	4frag
rs56799554	rs2061873	Vujkovic_2020_transEth	HepG2	ARL4D	ENSG00000175906.5	1frag
rs4807125	rs114329775	Vujkovic_2020_transEth	HepG2	MBD3	ENSG00000071655.18	4frag
rs4807125	rs114329775	Vujkovic_2020_transEth	HepG2	AC005943.1	ENSG00000267059.2	4frag
rs4807125	rs114329775	Vujkovic_2020_transEth	HepG2	UQCR11	ENSG00000127540.12	4frag
rs4807125	rs114329775	Vujkovic_2020_transEth	HepG2	ATP8B3	ENSG00000130270.16	4frag
rs4807125	rs114329775	Vujkovic_2020_transEth	HepG2	AC012615.6	ENSG00000267244.5	4frag
rs4807125	rs114329775	Vujkovic_2020_transEth	HepG2	REXO1	ENSG00000079313.15	4frag
rs2867570	rs67361341	Vujkovic_2020_transEth	HepG2	AC025809.1	ENSG00000267662.1	1frag
rs2867570	rs67361341	Vujkovic_2020_transEth	HepG2	TSHZ3	ENSG00000121297.7	1frag
rs10188334	rs6548240	Vujkovic_2020_transEth	HepG2	ACP1	ENSG00000143727.16	4frag
rs10188334	rs6548240	Vujkovic_2020_transEth	HepG2	SH3YL1	ENSG00000035115.21	4frag
rs10188334	rs6548240	Vujkovic_2020_transEth	HepG2	AC079779.2	ENSG00000228643.1	4frag
rs10188334	rs6548240	Vujkovic_2020_transEth	HepG2	ALKAL2	ENSG00000189292.16	4frag
rs2723065	rs74181299	Vujkovic_2020_transEth	HepG2	SLC1A4	ENSG00000115902.11	1frag
rs2723065	rs74181299	Vujkovic_2020_transEth	HepG2	SLC1A4	ENSG00000115902.11	4frag
rs2723065	rs74181299	Vujkovic_2020_transEth	HepG2	CEP68	ENSG00000011523.14	4frag
rs2723065	rs74181299	Vujkovic_2020_transEth	HepG2	RAB1A	ENSG00000138069.18	4frag
rs2723065	rs2723086|rs2723085	Vujkovic_2020_transEth	HepG2	AC007318.2	ENSG00000273763.2	4frag
rs2723065	rs2723086|rs2723085	Vujkovic_2020_transEth	HepG2	ACTR2	ENSG00000138071.13	4frag
rs2723065	rs2723086|rs2723085	Vujkovic_2020_transEth	HepG2	AC007318.2	ENSG00000273763.2	1frag
rs2723065	rs2723086|rs2723085	Vujkovic_2020_transEth	HepG2	ACTR2	ENSG00000138071.13	1frag
rs4671799	rs13016812	Vujkovic_2020_transEth	HepG2	LINC01798	ENSG00000232046.6	4frag
rs4671799	rs13016812	Vujkovic_2020_transEth	HepG2	LINC01797	ENSG00000237179.5	4frag
rs4671799	rs13016812	Vujkovic_2020_transEth	HepG2	LINC01628	ENSG00000232688.1	4frag
rs4671799	rs13016812	Vujkovic_2020_transEth	HepG2	LINC01799	ENSG00000230525.5	4frag
rs4671799	rs13016812	Vujkovic_2020_transEth	HepG2	AC007403.1	ENSG00000223859.1	4frag
rs4671799	rs13016812	Vujkovic_2020_transEth	HepG2	LINC01828	ENSG00000235885.7	4frag
rs4671799	rs13016812	Vujkovic_2020_transEth	HepG2	LINC01829	ENSG00000236780.6	4frag
rs4671799	rs13016812	Vujkovic_2020_transEth	HepG2	AC023115.1	ENSG00000236605.1	4frag
rs4671799	rs13016812	Vujkovic_2020_transEth	HepG2	AC007422.1	ENSG00000224173.1	4frag
rs4671799	rs13016812	Vujkovic_2020_transEth	HepG2	C1D	ENSG00000197223.11	4frag
rs3845843	rs2194492	Vujkovic_2020_transEth	HepG2	RBM43	ENSG00000184898.7	4frag
rs3845843	rs2194492	Vujkovic_2020_transEth	HepG2	RIF1	ENSG00000080345.17	4frag
rs6714523	rs1474267	Vujkovic_2020_transEth	HepG2	KIAA2012	ENSG00000182329.13	4frag
rs6714523	rs1474267	Vujkovic_2020_transEth	HepG2	KIAA2012	ENSG00000182329.13	1frag
rs6714523	rs55668474	Vujkovic_2020_transEth	HepG2	SUMO1	ENSG00000116030.16	1frag
rs6714523	rs201580457	Vujkovic_2020_transEth	HepG2	SUMO1	ENSG00000116030.16	1frag
rs6714523	rs55668474	Vujkovic_2020_transEth	HepG2	SNORD70	ENSG00000212534.1	1frag
rs6714523	rs201580457	Vujkovic_2020_transEth	HepG2	SNORD11	ENSG00000238317.2	4frag
rs6714523	rs201580457	Vujkovic_2020_transEth	HepG2	SNORD11B	ENSG00000271852.1	4frag
rs6714523	rs201580457	Vujkovic_2020_transEth	HepG2	SNORD11	ENSG00000238317.2	1frag
rs34329895	rs1037416	Vujkovic_2020_transEth	HepG2	METTL21A	ENSG00000144401.14	4frag
rs34329895	rs1037416	Vujkovic_2020_transEth	HepG2	CCNYL1	ENSG00000163249.12	1frag
rs34329895	rs1037416	Vujkovic_2020_transEth	HepG2	CCNYL1	ENSG00000163249.12	4frag
rs34329895	rs1037416	Vujkovic_2020_transEth	HepG2	FZD5	ENSG00000163251.4	4frag
rs1877712	rs10206064	Vujkovic_2020_transEth	HepG2	MIR6513	ENSG00000284173.1	4frag
rs1877712	rs10206064	Vujkovic_2020_transEth	HepG2	TMBIM1	ENSG00000135926.15	4frag
rs1877712	rs10206064	Vujkovic_2020_transEth	HepG2	MIR6513	ENSG00000284173.1	1frag
rs1877712	rs10206064	Vujkovic_2020_transEth	HepG2	TMBIM1	ENSG00000135926.15	1frag
rs1877712	rs10206064	Vujkovic_2020_transEth	HepG2	CATIP	ENSG00000158428.4	4frag
rs1877712	rs10206064	Vujkovic_2020_transEth	HepG2	CATIP-AS2	ENSG00000237281.1	4frag
rs1877712	rs10206064	Vujkovic_2020_transEth	HepG2	CATIP	ENSG00000158428.4	1frag
rs1877712	rs10206064	Vujkovic_2020_transEth	HepG2	CATIP-AS2	ENSG00000237281.1	1frag
rs1877712	rs10206064	Vujkovic_2020_transEth	HepG2	SLC11A1	ENSG00000018280.17	4frag
rs1877712	rs10932772	Vujkovic_2020_transEth	HepG2	SLC11A1	ENSG00000018280.17	4frag
rs1877712	rs10206064	Vujkovic_2020_transEth	HepG2	SLC11A1	ENSG00000018280.17	1frag
rs1877712	rs10206064	Vujkovic_2020_transEth	HepG2	CTDSP1	ENSG00000144579.7	1frag
rs1877712	rs11554825	Vujkovic_2020_transEth	HepG2	AC021016.3	ENSG00000273361.1	4frag
rs1877712	rs11554825	Vujkovic_2020_transEth	HepG2	CTDSP1	ENSG00000144579.7	4frag
rs1877712	rs13419763	Vujkovic_2020_transEth	HepG2	AC021016.3	ENSG00000273361.1	4frag
rs1877712	rs13419763	Vujkovic_2020_transEth	HepG2	CTDSP1	ENSG00000144579.7	4frag
rs1877712	rs10206064	Vujkovic_2020_transEth	HepG2	AC021016.3	ENSG00000273361.1	4frag
rs1877712	rs10206064	Vujkovic_2020_transEth	HepG2	CTDSP1	ENSG00000144579.7	4frag
rs1877712	rs10932772	Vujkovic_2020_transEth	HepG2	AC021016.3	ENSG00000273361.1	4frag
rs1877712	rs10932772	Vujkovic_2020_transEth	HepG2	CTDSP1	ENSG00000144579.7	4frag
rs1877712	rs10206064	Vujkovic_2020_transEth	HepG2	AC021016.3	ENSG00000273361.1	1frag
rs1877712	rs10206064	Vujkovic_2020_transEth	HepG2	MIR26B	ENSG00000199121.4	1frag
rs1877712	rs10206064	Vujkovic_2020_transEth	HepG2	MIR26B	ENSG00000199121.4	4frag
rs1877712	rs10206064	Vujkovic_2020_transEth	HepG2	VIL1	ENSG00000127831.10	4frag
rs1877712	rs13419763	Vujkovic_2020_transEth	HepG2	CNOT9	ENSG00000144580.13	4frag
rs1877712	rs13419763	Vujkovic_2020_transEth	HepG2	USP37	ENSG00000135913.11	4frag
rs6073143	rs6065630|rs6073136|rs3752561|rs3752562	Vujkovic_2020_transEth	HepG2	SRSF6	ENSG00000124193.15	4frag
rs6073143	rs6065630|rs6073136|rs3752561|rs3752562	Vujkovic_2020_transEth	HepG2	SRSF6	ENSG00000124193.15	1frag
rs6073143	rs6065630|rs6073136|rs3752561|rs3752562	Vujkovic_2020_transEth	HepG2	L3MBTL1	ENSG00000185513.16	4frag
rs6073143	rs6065630|rs6073136|rs3752561|rs3752562	Vujkovic_2020_transEth	HepG2	L3MBTL1	ENSG00000185513.16	1frag
rs6073143	rs4560183	Vujkovic_2020_transEth	HepG2	SGK2	ENSG00000101049.15	4frag
rs6073143	rs6065630|rs6073136|rs3752561|rs3752562	Vujkovic_2020_transEth	HepG2	SGK2	ENSG00000101049.15	4frag
rs6073143	rs397553|rs6017135	Vujkovic_2020_transEth	HepG2	SGK2	ENSG00000101049.15	4frag
rs6073143	rs4560183	Vujkovic_2020_transEth	HepG2	SGK2	ENSG00000101049.15	1frag
rs6073143	rs6065630|rs6073136|rs3752561|rs3752562	Vujkovic_2020_transEth	HepG2	SGK2	ENSG00000101049.15	1frag
rs6073143	rs397553|rs6017135	Vujkovic_2020_transEth	HepG2	SGK2	ENSG00000101049.15	1frag
rs6073143	rs4560183	Vujkovic_2020_transEth	HepG2	IFT52	ENSG00000101052.12	1frag
rs6073143	rs4560183	Vujkovic_2020_transEth	HepG2	Z98752.4	ENSG00000282876.1	1frag
rs6073143	rs397553|rs6017135	Vujkovic_2020_transEth	HepG2	IFT52	ENSG00000101052.12	1frag
rs6073143	rs397553|rs6017135	Vujkovic_2020_transEth	HepG2	Z98752.4	ENSG00000282876.1	1frag
rs6073143	rs6065630|rs6073136|rs3752561|rs3752562	Vujkovic_2020_transEth	HepG2	MYBL2	ENSG00000101057.16	4frag
rs6073143	rs6065630|rs6073136|rs3752561|rs3752562	Vujkovic_2020_transEth	HepG2	MYBL2	ENSG00000101057.16	1frag
rs1815591	rs6122141|rs34885433	Vujkovic_2020_transEth	HepG2	AL121832.2	ENSG00000273619.1	4frag
rs1815591	rs6122141|rs34885433	Vujkovic_2020_transEth	HepG2	RPS21	ENSG00000171858.18	4frag
rs1815591	rs6122141|rs34885433	Vujkovic_2020_transEth	HepG2	AL121832.3	ENSG00000275437.1	4frag
rs1815591	rs6122141|rs34885433	Vujkovic_2020_transEth	HepG2	CABLES2	ENSG00000149679.11	4frag
rs1815591	rs6122141|rs34885433	Vujkovic_2020_transEth	HepG2	MIR1-1	ENSG00000199017.2	4frag
rs1815591	rs6122141|rs34885433	Vujkovic_2020_transEth	HepG2	MIR1-1HG	ENSG00000174407.13	4frag
rs1815591	rs6122141|rs34885433	Vujkovic_2020_transEth	HepG2	MIR1-1HG-AS1	ENSG00000174403.15	4frag
rs1815591	rs6122141|rs34885433	Vujkovic_2020_transEth	HepG2	SLCO4A1	ENSG00000101187.16	4frag
rs1815591	rs6122141|rs34885433	Vujkovic_2020_transEth	HepG2	SLCO4A1-AS1	ENSG00000232803.1	4frag
rs1815591	rs6122141|rs34885433	Vujkovic_2020_transEth	HepG2	MRGBP	ENSG00000101189.7	4frag
rs1815591	rs6122141|rs34885433	Vujkovic_2020_transEth	HepG2	MRGBP	ENSG00000101189.7	1frag
rs1815591	rs6122141|rs34885433	Vujkovic_2020_transEth	HepG2	COL9A3	ENSG00000092758.17	4frag
rs138771	rs138733	Vujkovic_2020_transEth	HepG2	AL008635.1	ENSG00000273176.1	1frag
rs138771	rs138733	Vujkovic_2020_transEth	HepG2	TOM1	ENSG00000100284.21	1frag
rs138771	rs138733	Vujkovic_2020_transEth	HepG2	MIR3909	ENSG00000266320.1	1frag
rs73146095	rs10858	Vujkovic_2020_transEth	HepG2	C3orf38	ENSG00000179021.10	4frag
rs73146095	rs10858	Vujkovic_2020_transEth	HepG2	CGGBP1	ENSG00000163320.11	4frag
rs73146095	rs10858	Vujkovic_2020_transEth	HepG2	C3orf38	ENSG00000179021.10	1frag
rs73146095	rs10858	Vujkovic_2020_transEth	HepG2	CGGBP1	ENSG00000163320.11	1frag
rs11929640	rs9823358	Vujkovic_2020_transEth	HepG2	SIDT1	ENSG00000072858.10	1frag
rs144052331	rs140817054	Vujkovic_2020_transEth	HepG2	AC022101.1	ENSG00000250328.5	4frag
rs144052331	rs140817054	Vujkovic_2020_transEth	HepG2	LINC02201	ENSG00000251538.6	4frag
rs144052331	rs140817054	Vujkovic_2020_transEth	HepG2	SNX24	ENSG00000064652.11	4frag
rs144052331	rs140817054	Vujkovic_2020_transEth	HepG2	AC106786.2	ENSG00000249996.1	4frag
rs144052331	rs140817054	Vujkovic_2020_transEth	HepG2	PPIC	ENSG00000168938.5	4frag
rs144052331	rs140817054	Vujkovic_2020_transEth	HepG2	AC106786.1	ENSG00000223652.2	4frag
rs144052331	rs140817054	Vujkovic_2020_transEth	HepG2	PRDM6	ENSG00000061455.11	4frag
rs144052331	rs140817054	Vujkovic_2020_transEth	HepG2	CSNK1G3	ENSG00000151292.17	4frag
rs217256	rs217256	Vujkovic_2020_transEth	HepG2	NME5	ENSG00000112981.5	1frag
rs217256	rs217256	Vujkovic_2020_transEth	HepG2	NME5	ENSG00000112981.5	4frag
rs538801	rs1797145	Vujkovic_2020_transEth	HepG2	MIR586	ENSG00000207769.1	1frag
rs538801	rs7738526	Vujkovic_2020_transEth	HepG2	MIR586	ENSG00000207769.1	1frag
rs9449295	rs59370398	Vujkovic_2020_transEth	HepG2	PHF3	ENSG00000118482.11	4frag
rs7758115	rs3757217	Vujkovic_2020_transEth	HepG2	TPD52L1	ENSG00000111907.21	4frag
rs7758115	rs3757217	Vujkovic_2020_transEth	HepG2	HDDC2	ENSG00000111906.17	4frag
rs7758115	rs11154331|rs3734634	Vujkovic_2020_transEth	HepG2	HDDC2	ENSG00000111906.17	4frag
rs7758115	rs3757217	Vujkovic_2020_transEth	HepG2	HDDC2	ENSG00000111906.17	1frag
rs7758115	rs3757217	Vujkovic_2020_transEth	HepG2	AL450332.1	ENSG00000226409.2	4frag
rs7758115	rs3757217	Vujkovic_2020_transEth	HepG2	LINC02523	ENSG00000224506.2	4frag
rs7758115	rs3757217	Vujkovic_2020_transEth	HepG2	AL365259.1	ENSG00000237742.6	4frag
rs7758115	rs3757217	Vujkovic_2020_transEth	HepG2	HEY2	ENSG00000135547.9	4frag
rs7758115	rs3757217	Vujkovic_2020_transEth	HepG2	NCOA7	ENSG00000111912.20	4frag
rs7758115	rs11154331|rs3734634	Vujkovic_2020_transEth	HepG2	NCOA7	ENSG00000111912.20	4frag
rs7758115	rs3757217	Vujkovic_2020_transEth	HepG2	NCOA7-AS1	ENSG00000232131.1	4frag
rs7758115	rs3757217	Vujkovic_2020_transEth	HepG2	HINT3	ENSG00000111911.7	4frag
rs7758115	rs11154331|rs3734634	Vujkovic_2020_transEth	HepG2	HINT3	ENSG00000111911.7	4frag
rs7758115	rs3757217	Vujkovic_2020_transEth	HepG2	TRMT11	ENSG00000066651.20	4frag
rs7758115	rs11154331|rs3734634	Vujkovic_2020_transEth	HepG2	TRMT11	ENSG00000066651.20	4frag
rs6956980	rs10257064	Vujkovic_2020_transEth	HepG2	CFAP69	ENSG00000105792.19	4frag
rs243513	rs243550	Vujkovic_2020_transEth	HepG2	C7orf33	ENSG00000170279.3	4frag
rs243513	rs243548	Vujkovic_2020_transEth	HepG2	C7orf33	ENSG00000170279.3	4frag
rs6558173	rs3735901	Vujkovic_2020_transEth	HepG2	DMTN	ENSG00000158856.18	4frag
rs6558173	rs3735901	Vujkovic_2020_transEth	HepG2	SFTPC	ENSG00000168484.12	4frag
rs6558173	rs3735901	Vujkovic_2020_transEth	HepG2	SLC39A14	ENSG00000104635.14	4frag
rs6558173	rs3735901	Vujkovic_2020_transEth	HepG2	PPP3CC	ENSG00000120910.14	4frag
rs6558173	rs3735901	Vujkovic_2020_transEth	HepG2	SORBS3	ENSG00000120896.13	4frag
rs6558173	rs3735901	Vujkovic_2020_transEth	HepG2	PDLIM2	ENSG00000120913.23	4frag
rs6558173	rs3735901	Vujkovic_2020_transEth	HepG2	C8orf58	ENSG00000241852.10	4frag
rs6558173	rs3735901	Vujkovic_2020_transEth	HepG2	BIN3	ENSG00000147439.12	4frag
rs6558173	rs3735901	Vujkovic_2020_transEth	HepG2	AC037441.1	ENSG00000248738.6	4frag
rs6558173	rs3735901	Vujkovic_2020_transEth	HepG2	PEBP4	ENSG00000134020.8	4frag
rs6558173	rs3735901	Vujkovic_2020_transEth	HepG2	RHOBTB2	ENSG00000008853.16	4frag
rs28792187	rs28540646	Vujkovic_2020_transEth	HepG2	RDH10	ENSG00000121039.10	4frag
rs28792187	rs28540646	Vujkovic_2020_transEth	HepG2	RPL7	ENSG00000147604.14	4frag
rs2679745	rs2436851	Vujkovic_2020_transEth	HepG2	AP003550.1	ENSG00000254236.1	4frag
rs2679745	rs2436851	Vujkovic_2020_transEth	HepG2	ATP6V1C1	ENSG00000155097.12	4frag
rs2679745	rs2247355	Vujkovic_2020_transEth	HepG2	AP003550.1	ENSG00000254236.1	4frag
rs2679745	rs2247355	Vujkovic_2020_transEth	HepG2	ATP6V1C1	ENSG00000155097.12	4frag
rs4294149	rs12681725|rs12681679	Vujkovic_2020_transEth	HepG2	AC083843.3	ENSG00000259820.1	4frag
rs4294149	rs12681725|rs12681679	Vujkovic_2020_transEth	HepG2	MIR30B	ENSG00000207582.1	4frag
rs4294149	rs12681725|rs12681679	Vujkovic_2020_transEth	HepG2	MIR30D	ENSG00000199153.1	1frag
rs4294149	rs12681725|rs12681679	Vujkovic_2020_transEth	HepG2	MIR30D	ENSG00000199153.1	4frag
rs1570247	rs1570247|rs1570246	Vujkovic_2020_transEth	HepG2	CCDC107	ENSG00000159884.12	4frag
rs1570247	rs1570247|rs1570246	Vujkovic_2020_transEth	HepG2	RMRP	ENSG00000269900.3	4frag
rs1570247	rs1570247|rs1570246	Vujkovic_2020_transEth	HepG2	RMRP	ENSG00000277027.1	4frag
rs1570247	rs1570247|rs1570246	Vujkovic_2020_transEth	HepG2	CA9	ENSG00000107159.13	4frag
rs1570247	rs1570247|rs1570246	Vujkovic_2020_transEth	HepG2	RN7SL22P	ENSG00000243136.3	4frag
rs1570247	rs1570247|rs1570246	Vujkovic_2020_transEth	HepG2	CA9	ENSG00000107159.13	1frag
rs1570247	rs1570247|rs1570246	Vujkovic_2020_transEth	HepG2	TPM2	ENSG00000198467.14	4frag
rs1570247	rs1570247|rs1570246	Vujkovic_2020_transEth	HepG2	MIR6852	ENSG00000284195.1	4frag
rs1570247	rs1570247|rs1570246	Vujkovic_2020_transEth	HepG2	CREB3	ENSG00000107175.12	1frag
rs1570247	rs1570247|rs1570246	Vujkovic_2020_transEth	HepG2	MIR6853	ENSG00000273945.1	1frag
rs1570247	rs1570247|rs1570246	Vujkovic_2020_transEth	HepG2	TLN1	ENSG00000137076.21	1frag
rs1570247	rs1570247|rs1570246	Vujkovic_2020_transEth	HepG2	NPR2	ENSG00000159899.14	4frag
rs1570247	rs1570247|rs1570246	Vujkovic_2020_transEth	HepG2	HINT2	ENSG00000137133.11	4frag
rs1570247	rs1570247|rs1570246	Vujkovic_2020_transEth	HepG2	SPAG8	ENSG00000137098.13	4frag
rs1570247	rs1570247|rs1570246	Vujkovic_2020_transEth	HepG2	TMEM8B	ENSG00000137103.20	4frag
rs1570247	rs1570247|rs1570246	Vujkovic_2020_transEth	HepG2	AL133410.3	ENSG00000285645.1	4frag
rs1570247	rs1570247|rs1570246	Vujkovic_2020_transEth	HepG2	FAM221B	ENSG00000204930.9	4frag
rs10818763	rs2487387	Vujkovic_2020_transEth	HepG2	RC3H2	ENSG00000056586.16	1frag
rs10818763	rs2487387	Vujkovic_2020_transEth	HepG2	ZBTB6	ENSG00000186130.5	4frag
rs10818763	rs2487387	Vujkovic_2020_transEth	HepG2	ZBTB6	ENSG00000186130.5	1frag
rs10818763	rs2487387	Vujkovic_2020_transEth	HepG2	ZBTB26	ENSG00000171448.9	4frag
rs10818763	rs2239539|rs1147322	Vujkovic_2020_transEth	HepG2	ZBTB26	ENSG00000171448.9	1frag
rs10818763	rs2487387	Vujkovic_2020_transEth	HepG2	ZBTB26	ENSG00000171448.9	1frag
rs10818763	rs2487387	Vujkovic_2020_transEth	HepG2	AC007066.2	ENSG00000261094.2	4frag
rs10818763	rs2239539|rs1147322	Vujkovic_2020_transEth	HepG2	AC007066.2	ENSG00000261094.2	4frag
rs10818763	rs2239539|rs1147322	Vujkovic_2020_transEth	HepG2	RABGAP1	ENSG00000011454.17	4frag
rs10818763	rs2239539|rs1147322	Vujkovic_2020_transEth	HepG2	RABGAP1	ENSG00000011454.17	1frag
rs10818763	rs12686096	Vujkovic_2020_transEth	HepG2	MIR600	ENSG00000283941.1	4frag
rs10818763	rs12686096	Vujkovic_2020_transEth	HepG2	MIR600	ENSG00000283941.1	1frag
rs10818763	rs12686096	Vujkovic_2020_transEth	HepG2	STRBP	ENSG00000165209.18	4frag
rs10818763	rs12686096	Vujkovic_2020_transEth	HepG2	STRBP	ENSG00000165209.18	1frag
rs10818763	rs12686096	Vujkovic_2020_transEth	HepG2	CRB2	ENSG00000148204.12	4frag
rs10818763	rs12686096	Vujkovic_2020_transEth	HepG2	CRB2	ENSG00000148204.12	1frag
rs379417	rs379417|rs379471|rs401826|rs378740	Vujkovic_2020_transEth	HepG2	BRD3	ENSG00000169925.16	4frag
rs379417	rs379417|rs379471|rs401826|rs378740	Vujkovic_2020_transEth	HepG2	BRD3	ENSG00000169925.16	1frag
rs379417	rs379417|rs379471|rs401826|rs378740	Vujkovic_2020_transEth	HepG2	BX649632.1	ENSG00000273249.1	4frag
rs379417	rs379417|rs379471|rs401826|rs378740	Vujkovic_2020_transEth	HepG2	WDR5	ENSG00000196363.9	4frag
rs2237897	rs2237897|rs2237896|rs2299620	Mahajan_2018_EUR	SGBS_diff	AC013791.1	ENSG00000274740.1	1frag
rs2237897	rs2237897|rs2237896|rs2299620	Mahajan_2018_EUR	SGBS_diff	KCNQ1DN	ENSG00000237941.2	1frag
rs141521721	rs75336838	Mahajan_2018_EUR	SGBS_diff	PDE3B	ENSG00000152270.9	4frag
rs141521721	rs75336838	Mahajan_2018_EUR	SGBS_diff	PSMA1	ENSG00000129084.17	4frag
rs77464186	rs7109575	Mahajan_2018_EUR	SGBS_diff	FCHSD2	ENSG00000137478.15	4frag
rs4148856	rs655293	Mahajan_2018_EUR	SGBS_diff	PITPNM2	ENSG00000090975.12	4frag
rs4148856	rs655293	Mahajan_2018_EUR	SGBS_diff	PITPNM2-AS1	ENSG00000251497.2	4frag
rs4148856	rs655293	Mahajan_2018_EUR	SGBS_diff	PITPNM2	ENSG00000090975.12	1frag
rs4148856	rs655293	Mahajan_2018_EUR	SGBS_diff	PITPNM2-AS1	ENSG00000251497.2	1frag
rs12811407	rs77773608	Mahajan_2018_EUR	SGBS_diff	AC131212.1	ENSG00000277186.1	4frag
rs34584161	rs3759468	Mahajan_2018_EUR	SGBS_diff	WASF3	ENSG00000132970.12	4frag
rs11842871	rs373924172	Mahajan_2018_EUR	SGBS_diff	LINC00385	ENSG00000232643.1	4frag
rs11842871	rs373924172	Mahajan_2018_EUR	SGBS_diff	LINC00384	ENSG00000232117.1	4frag
rs11842871	rs373924172	Mahajan_2018_EUR	SGBS_diff	LINC00426	ENSG00000238121.5	1frag
rs11842871	rs373924172	Mahajan_2018_EUR	SGBS_diff	HMGB1	ENSG00000189403.15	4frag
rs11842871	rs373924172	Mahajan_2018_EUR	SGBS_diff	USPL1	ENSG00000132952.12	4frag
rs11842871	rs373924172	Mahajan_2018_EUR	SGBS_diff	HMGB1	ENSG00000189403.15	1frag
rs11842871	rs373924172	Mahajan_2018_EUR	SGBS_diff	USPL1	ENSG00000132952.12	1frag
rs11842871	rs373924172	Mahajan_2018_EUR	SGBS_diff	LINC00398	ENSG00000237879.1	4frag
rs1359790	rs1215468	Mahajan_2018_EUR	SGBS_diff	SPRY2	ENSG00000136158.12	4frag
rs62007683	rs1467561	Mahajan_2018_EUR	SGBS_diff	CKB	ENSG00000166165.13	4frag
rs2456530	rs2456524|rs2440317	Mahajan_2018_EUR	SGBS_diff	AC016044.1	ENSG00000259203.1	4frag
rs117483894	rs2591050	Mahajan_2018_EUR	SGBS_diff	TCF12	ENSG00000140262.17	4frag
rs13737	rs9944207	Mahajan_2018_EUR	SGBS_diff	AC068338.2	ENSG00000260274.1	4frag
rs13737	rs9944207	Mahajan_2018_EUR	SGBS_diff	MAN2C1	ENSG00000140400.17	4frag
rs13737	rs75219778	Mahajan_2018_EUR	SGBS_diff	SIN3A	ENSG00000169375.15	4frag
rs13737	rs13737|rs11072553	Mahajan_2018_EUR	SGBS_diff	AC105137.2	ENSG00000276744.1	4frag
rs13737	rs13737|rs11072553	Mahajan_2018_EUR	SGBS_diff	SIN3A	ENSG00000169375.15	4frag
rs13737	rs75219778	Mahajan_2018_EUR	SGBS_diff	AC105020.3	ENSG00000260235.1	4frag
rs13737	rs75219778	Mahajan_2018_EUR	SGBS_diff	SNUPN	ENSG00000169371.13	4frag
rs13737	rs13737|rs11072553	Mahajan_2018_EUR	SGBS_diff	SNUPN	ENSG00000169371.13	1frag
rs4932265	rs4932144|rs4932143	Mahajan_2018_EUR	SGBS_diff	AP3S2	ENSG00000157823.17	4frag
rs4932265	rs4932144|rs4932143	Mahajan_2018_EUR	SGBS_diff	MIR5094	ENSG00000264966.1	4frag
rs4932265	rs8031576	Mahajan_2018_EUR	SGBS_diff	AP3S2	ENSG00000157823.17	4frag
rs4932265	rs8031576	Mahajan_2018_EUR	SGBS_diff	MIR5094	ENSG00000264966.1	4frag
rs4932265	rs8031576	Mahajan_2018_EUR	SGBS_diff	AP3S2	ENSG00000157823.17	1frag
rs4932265	rs8031576	Mahajan_2018_EUR	SGBS_diff	MIR5094	ENSG00000264966.1	1frag
rs8046545	rs8055138	Mahajan_2018_EUR	SGBS_diff	AC145285.3	ENSG00000260796.1	4frag
rs8046545	rs8055138	Mahajan_2018_EUR	SGBS_diff	ATXN2L	ENSG00000168488.18	4frag
rs8046545	rs11864750|rs7198606	Mahajan_2018_EUR	SGBS_diff	MIR4721	ENSG00000283845.1	4frag
rs8046545	rs11864750|rs7198606	Mahajan_2018_EUR	SGBS_diff	TUFM	ENSG00000178952.11	4frag
rs8046545	rs8055138	Mahajan_2018_EUR	SGBS_diff	MIR4721	ENSG00000283845.1	4frag
rs8046545	rs8055138	Mahajan_2018_EUR	SGBS_diff	TUFM	ENSG00000178952.11	4frag
rs8046545	rs8055138	Mahajan_2018_EUR	SGBS_diff	MIR4721	ENSG00000283845.1	1frag
rs8046545	rs8055138	Mahajan_2018_EUR	SGBS_diff	TUFM	ENSG00000178952.11	1frag
rs8046545	rs8055138	Mahajan_2018_EUR	SGBS_diff	SH2B1	ENSG00000178188.14	1frag
rs8046545	rs11864750|rs7198606	Mahajan_2018_EUR	SGBS_diff	SH2B1	ENSG00000178188.14	4frag
rs8046545	rs8055138	Mahajan_2018_EUR	SGBS_diff	SH2B1	ENSG00000178188.14	4frag
rs8046545	rs8055138	Mahajan_2018_EUR	SGBS_diff	AC133550.2	ENSG00000261766.1	4frag
rs8046545	rs11864750|rs7198606	Mahajan_2018_EUR	SGBS_diff	ATP2A1	ENSG00000196296.13	4frag
rs8046545	rs11864750|rs7198606	Mahajan_2018_EUR	SGBS_diff	ATP2A1-AS1	ENSG00000260442.5	4frag
rs8046545	rs8055138	Mahajan_2018_EUR	SGBS_diff	ATP2A1	ENSG00000196296.13	4frag
rs8046545	rs8055138	Mahajan_2018_EUR	SGBS_diff	ATP2A1-AS1	ENSG00000260442.5	4frag
rs8046545	rs8055138	Mahajan_2018_EUR	SGBS_diff	ATP2A1	ENSG00000196296.13	1frag
rs8046545	rs11864750|rs7198606	Mahajan_2018_EUR	SGBS_diff	RF00416	ENSG00000252461.1	4frag
rs8046545	rs8055138	Mahajan_2018_EUR	SGBS_diff	RABEP2	ENSG00000177548.13	1frag
rs8046545	rs11864750|rs7198606	Mahajan_2018_EUR	SGBS_diff	RABEP2	ENSG00000177548.13	4frag
rs8046545	rs8055138	Mahajan_2018_EUR	SGBS_diff	RABEP2	ENSG00000177548.13	4frag
rs8046545	rs11864750|rs7198606	Mahajan_2018_EUR	SGBS_diff	NFATC2IP	ENSG00000176953.12	4frag
rs8046545	rs8055138	Mahajan_2018_EUR	SGBS_diff	AC109460.2	ENSG00000260853.2	4frag
rs8046545	rs8055138	Mahajan_2018_EUR	SGBS_diff	MIR4517	ENSG00000284541.1	4frag
rs8046545	rs8055138	Mahajan_2018_EUR	SGBS_diff	NFATC2IP	ENSG00000176953.12	4frag
rs8046545	rs8055138	Mahajan_2018_EUR	SGBS_diff	LAT	ENSG00000213658.11	4frag
rs4281707	rs4146344	Mahajan_2018_EUR	SGBS_diff	AC007906.2	ENSG00000277639.2	4frag
rs4281707	rs4146344	Mahajan_2018_EUR	SGBS_diff	CHD9	ENSG00000177200.17	4frag
rs4281707	rs8055642	Mahajan_2018_EUR	SGBS_diff	RBL2	ENSG00000103479.16	4frag
rs3115960	rs11643207|rs34904236|rs150429885	Mahajan_2018_EUR	SGBS_diff	TMEM231P1	ENSG00000262583.1	4frag
rs62059712	rs62059712	Mahajan_2018_EUR	SGBS_diff	CD68	ENSG00000129226.14	4frag
rs62059712	rs62059712	Mahajan_2018_EUR	SGBS_diff	EIF4A1	ENSG00000161960.15	4frag
rs62059712	rs62059712	Mahajan_2018_EUR	SGBS_diff	SNORA67	ENSG00000277985.1	4frag
rs62059712	rs62059712	Mahajan_2018_EUR	SGBS_diff	SNORD10	ENSG00000238917.1	4frag
rs62059712	rs62059712	Mahajan_2018_EUR	SGBS_diff	KDM6B	ENSG00000132510.10	4frag
rs62059712	rs62059712	Mahajan_2018_EUR	SGBS_diff	KDM6B	ENSG00000132510.10	1frag
rs62059712	rs62059712	Mahajan_2018_EUR	SGBS_diff	AC104581.4	ENSG00000280046.1	4frag
rs62059712	rs62059712	Mahajan_2018_EUR	SGBS_diff	CYB5D1	ENSG00000182224.12	4frag
rs62059712	rs62059712	Mahajan_2018_EUR	SGBS_diff	NAA38	ENSG00000183011.13	4frag
rs62059712	rs62059712	Mahajan_2018_EUR	SGBS_diff	CHD3	ENSG00000170004.16	4frag
rs62059712	rs62059712	Mahajan_2018_EUR	SGBS_diff	SCARNA21	ENSG00000252835.1	4frag
rs12454712	rs12454712	Mahajan_2018_EUR	SGBS_diff	BCL2	ENSG00000171791.13	4frag
rs3111316	rs2974752	Mahajan_2018_EUR	SGBS_diff	CALR	ENSG00000179218.13	4frag
rs3111316	rs2974752	Mahajan_2018_EUR	SGBS_diff	MIR6515	ENSG00000274417.1	4frag
rs3111316	rs2974752	Mahajan_2018_EUR	SGBS_diff	CALR	ENSG00000179218.13	1frag
rs3111316	rs2974752	Mahajan_2018_EUR	SGBS_diff	MIR6515	ENSG00000274417.1	1frag
rs3111316	rs2974752	Mahajan_2018_EUR	SGBS_diff	IER2	ENSG00000160888.7	4frag
rs3111316	rs2974752	Mahajan_2018_EUR	SGBS_diff	STX10	ENSG00000104915.15	4frag
rs10406431	rs35816837	Mahajan_2018_EUR	SGBS_diff	EML2	ENSG00000125746.16	1frag
rs3810291	rs55731973	Mahajan_2018_EUR	SGBS_diff	BBC3	ENSG00000105327.17	4frag
rs3810291	rs55731973	Mahajan_2018_EUR	SGBS_diff	MIR3190	ENSG00000265134.1	4frag
rs3810291	rs55731973	Mahajan_2018_EUR	SGBS_diff	MIR3191	ENSG00000284411.1	4frag
rs80147536	rs17030925	Mahajan_2018_EUR	SGBS_diff	AC098824.1	ENSG00000232202.1	4frag
rs191830490	rs191830490	Mahajan_2018_EUR	SGBS_diff	LINC01620	ENSG00000168746.8	4frag
rs191830490	rs191830490	Mahajan_2018_EUR	SGBS_diff	RPL37AP1	ENSG00000226243.1	4frag
rs59944054	rs73322872	Mahajan_2018_EUR	SGBS_diff	UCKL1	ENSG00000198276.16	4frag
rs117001013	rs142944126|rs117959136|rs117535757	Mahajan_2018_EUR	SGBS_diff	SLC5A4	ENSG00000100191.5	4frag
rs11709077	rs2197423|rs7647481	Mahajan_2018_EUR	SGBS_diff	SYN2	ENSG00000157152.17	1frag
rs11709077	rs2197423|rs7647481	Mahajan_2018_EUR	SGBS_diff	TIMP4	ENSG00000157150.5	1frag
rs11709077	rs17036160	Mahajan_2018_EUR	SGBS_diff	SYN2	ENSG00000157152.17	4frag
rs11709077	rs17036160	Mahajan_2018_EUR	SGBS_diff	TIMP4	ENSG00000157150.5	4frag
rs11709077	rs2197423|rs7647481	Mahajan_2018_EUR	SGBS_diff	SYN2	ENSG00000157152.17	4frag
rs11709077	rs2197423|rs7647481	Mahajan_2018_EUR	SGBS_diff	TIMP4	ENSG00000157150.5	4frag
rs11709077	rs2197423|rs7647481	Mahajan_2018_EUR	SGBS_diff	PPARG	ENSG00000132170.21	4frag
rs11709077	rs2197423|rs7647481	Mahajan_2018_EUR	SGBS_diff	PPARG	ENSG00000132170.21	1frag
rs11709077	rs17036160	Mahajan_2018_EUR	SGBS_diff	PPARG	ENSG00000132170.21	4frag
rs11709077	rs4684848	Mahajan_2018_EUR	SGBS_diff	PPARG	ENSG00000132170.21	1frag
rs11709077	rs2197423|rs7647481	Mahajan_2018_EUR	SGBS_diff	TSEN2	ENSG00000154743.17	4frag
rs11709077	rs4684848	Mahajan_2018_EUR	SGBS_diff	TSEN2	ENSG00000154743.17	4frag
rs11709077	rs2197423|rs7647481	Mahajan_2018_EUR	SGBS_diff	MKRN2OS	ENSG00000225526.4	4frag
rs3774723	rs3774723	Mahajan_2018_EUR	SGBS_diff	THOC7-AS1	ENSG00000240549.2	4frag
rs3774723	rs3774723	Mahajan_2018_EUR	SGBS_diff	AC104162.2	ENSG00000285399.2	4frag
rs3774723	rs3774723	Mahajan_2018_EUR	SGBS_diff	ATXN7	ENSG00000285258.1	4frag
rs3774723	rs3774723	Mahajan_2018_EUR	SGBS_diff	THOC7	ENSG00000163634.12	4frag
rs62271373	rs62271373	Mahajan_2018_EUR	SGBS_diff	TSC22D2	ENSG00000196428.12	4frag
rs2872246	rs9869029	Mahajan_2018_EUR	SGBS_diff	AC131235.2	ENSG00000272721.5	4frag
rs2872246	rs9869029	Mahajan_2018_EUR	SGBS_diff	AC131235.3	ENSG00000273181.1	4frag
rs2872246	rs9869029	Mahajan_2018_EUR	SGBS_diff	EIF2B5	ENSG00000145191.14	4frag
rs12640250	rs2074974	Mahajan_2018_EUR	SGBS_diff	LCORL	ENSG00000178177.15	4frag
rs12640250	rs2074974	Mahajan_2018_EUR	SGBS_diff	LCORL	ENSG00000178177.15	1frag
rs2102278	rs6554321	Mahajan_2018_EUR	SGBS_diff	LRRC66	ENSG00000188993.3	4frag
rs2102278	rs10009426	Mahajan_2018_EUR	SGBS_diff	LRRC66	ENSG00000188993.3	4frag
rs2102278	rs6554321	Mahajan_2018_EUR	SGBS_diff	LRRC66	ENSG00000188993.3	1frag
rs2102278	rs10009426	Mahajan_2018_EUR	SGBS_diff	LRRC66	ENSG00000188993.3	1frag
rs2102278	rs10009426	Mahajan_2018_EUR	SGBS_diff	SGCB	ENSG00000163069.12	4frag
rs2102278	rs10009426	Mahajan_2018_EUR	SGBS_diff	LINC02480	ENSG00000251040.1	4frag
rs2102278	rs10009426	Mahajan_2018_EUR	SGBS_diff	SPATA18	ENSG00000163071.11	4frag
rs58730668	rs56376363|rs55939217	Mahajan_2018_EUR	SGBS_diff	AC084871.1	ENSG00000249138.1	4frag
rs58730668	rs56376363|rs55939217	Mahajan_2018_EUR	SGBS_diff	ACSL1	ENSG00000151726.14	1frag
rs58730668	rs56376363|rs55939217	Mahajan_2018_EUR	SGBS_diff	AC084871.2	ENSG00000251139.2	1frag
rs58730668	rs56376363|rs55939217	Mahajan_2018_EUR	SGBS_diff	AC084871.2	ENSG00000251139.2	4frag
rs58730668	rs56376363|rs55939217	Mahajan_2018_EUR	SGBS_diff	ACSL1	ENSG00000151726.14	4frag
rs58730668	rs56376363|rs55939217	Mahajan_2018_EUR	SGBS_diff	MIR3945	ENSG00000266698.1	4frag
rs58730668	rs56376363|rs55939217	Mahajan_2018_EUR	SGBS_diff	LINC01093	ENSG00000249173.5	4frag
rs58730668	rs56376363|rs55939217	Mahajan_2018_EUR	SGBS_diff	MIR4455	ENSG00000263458.1	4frag
rs58730668	rs56376363|rs55939217	Mahajan_2018_EUR	SGBS_diff	HELT	ENSG00000187821.8	1frag
rs58730668	rs56376363|rs55939217	Mahajan_2018_EUR	SGBS_diff	HELT	ENSG00000187821.8	4frag
rs58730668	rs56376363|rs55939217	Mahajan_2018_EUR	SGBS_diff	SLC25A4	ENSG00000151729.11	4frag
rs58730668	rs56376363|rs55939217	Mahajan_2018_EUR	SGBS_diff	CFAP97	ENSG00000164323.14	4frag
rs58730668	rs56376363|rs55939217	Mahajan_2018_EUR	SGBS_diff	SNX25	ENSG00000109762.16	4frag
rs9687832	rs3936510|rs3936511|rs5868014	Mahajan_2018_EUR	SGBS_diff	AC008940.1	ENSG00000228650.2	4frag
rs9687832	rs3936510|rs3936511|rs5868014	Mahajan_2018_EUR	SGBS_diff	MAP3K1	ENSG00000095015.6	4frag
rs96844	rs252924	Mahajan_2018_EUR	SGBS_diff	MIER3	ENSG00000155545.19	4frag
rs96844	rs252924	Mahajan_2018_EUR	SGBS_diff	GPBP1	ENSG00000062194.16	1frag
rs96844	rs252924	Mahajan_2018_EUR	SGBS_diff	GPBP1	ENSG00000062194.16	4frag
rs4976033	rs4976033	Mahajan_2018_EUR	SGBS_diff	AC093248.1	ENSG00000250066.1	4frag
rs4976033	rs4976033	Mahajan_2018_EUR	SGBS_diff	AC093523.1	ENSG00000249335.1	4frag
rs4457053	rs7732130	Mahajan_2018_EUR	SGBS_diff	AC022414.1	ENSG00000284762.1	4frag
rs4457053	rs7732130	Mahajan_2018_EUR	SGBS_diff	ZBED3	ENSG00000132846.6	4frag
rs4457053	rs7732130	Mahajan_2018_EUR	SGBS_diff	ZBED3-AS1	ENSG00000250802.7	4frag
rs4457053	rs7732130	Mahajan_2018_EUR	SGBS_diff	WDR41	ENSG00000164253.14	4frag
rs7719891	rs4421140	Mahajan_2018_EUR	SGBS_diff	RASA1	ENSG00000145715.14	4frag
rs6458354	rs9472142	Mahajan_2018_EUR	SGBS_diff	AL136131.3	ENSG00000272114.1	4frag
rs6458354	rs9472142	Mahajan_2018_EUR	SGBS_diff	VEGFA	ENSG00000112715.21	4frag
rs6458354	rs881858|rs1317983|rs5875852	Mahajan_2018_EUR	SGBS_diff	AL109615.3	ENSG00000237686.6	4frag
rs6458354	rs881858|rs1317983|rs5875852	Mahajan_2018_EUR	SGBS_diff	C6orf223	ENSG00000181577.16	4frag
rs6458354	rs9472142	Mahajan_2018_EUR	SGBS_diff	AL109615.3	ENSG00000237686.6	4frag
rs6458354	rs9472142	Mahajan_2018_EUR	SGBS_diff	C6orf223	ENSG00000181577.16	4frag
rs11967262	rs998584	Mahajan_2018_EUR	SGBS_diff	AL109615.2	ENSG00000231881.1	4frag
rs11967262	rs998584	Mahajan_2018_EUR	SGBS_diff	AL109615.3	ENSG00000237686.6	4frag
rs6458354	rs9472142	Mahajan_2018_EUR	SGBS_diff	AL109615.2	ENSG00000231881.1	4frag
rs474513	rs2313453|rs2136676	Mahajan_2018_EUR	SGBS_diff	AL353625.1	ENSG00000213073.4	4frag
rs474513	rs474513|rs539298|rs655185|rs541091|rs34841782	Mahajan_2018_EUR	SGBS_diff	SLC22A1	ENSG00000175003.14	4frag
rs2268382	rs10259022	Mahajan_2018_EUR	SGBS_diff	SSMEM1	ENSG00000165120.5	4frag
rs2268382	rs10259022	Mahajan_2018_EUR	SGBS_diff	TMEM209	ENSG00000146842.17	4frag
rs2268382	rs10263705	Mahajan_2018_EUR	SGBS_diff	CPA2	ENSG00000158516.12	4frag
rs2268382	rs10259022	Mahajan_2018_EUR	SGBS_diff	CPA2	ENSG00000158516.12	4frag
rs2268382	rs10259022	Mahajan_2018_EUR	SGBS_diff	CPA4	ENSG00000128510.12	4frag
rs2268382	rs10259022	Mahajan_2018_EUR	SGBS_diff	CEP41	ENSG00000106477.19	4frag
rs2268382	rs10263705	Mahajan_2018_EUR	SGBS_diff	MEST	ENSG00000106484.15	4frag
rs2268382	rs10263705	Mahajan_2018_EUR	SGBS_diff	MESTIT1	ENSG00000272701.3	4frag
rs2268382	rs10263705	Mahajan_2018_EUR	SGBS_diff	RF02150	ENSG00000274500.1	4frag
rs2268382	rs10259022	Mahajan_2018_EUR	SGBS_diff	MEST	ENSG00000106484.15	4frag
rs2268382	rs10259022	Mahajan_2018_EUR	SGBS_diff	MESTIT1	ENSG00000272701.3	4frag
rs2268382	rs10259022	Mahajan_2018_EUR	SGBS_diff	RF02150	ENSG00000274500.1	4frag
rs2268382	rs10263705	Mahajan_2018_EUR	SGBS_diff	MIR335	ENSG00000199043.1	4frag
rs2268382	rs10259022	Mahajan_2018_EUR	SGBS_diff	MIR335	ENSG00000199043.1	4frag
rs2268382	rs10263705	Mahajan_2018_EUR	SGBS_diff	COPG2	ENSG00000158623.14	1frag
rs2268382	rs10263705	Mahajan_2018_EUR	SGBS_diff	COPG2	ENSG00000158623.14	4frag
rs2268382	rs10259022	Mahajan_2018_EUR	SGBS_diff	COPG2	ENSG00000158623.14	4frag
rs6459733	rs34498858|rs59178327	Mahajan_2018_EUR	SGBS_diff	NOM1	ENSG00000146909.8	4frag
rs10097617	rs10097617|rs2879813|rs7003387|rs896852|rs10108430	Mahajan_2018_EUR	SGBS_diff	NDUFAF6	ENSG00000156170.13	4frag
rs10097617	rs10097617|rs2879813|rs7003387|rs896852|rs10108430	Mahajan_2018_EUR	SGBS_diff	C8orf37	ENSG00000156172.6	4frag
rs10097617	rs10097617|rs2879813|rs7003387|rs896852|rs10108430	Mahajan_2018_EUR	SGBS_diff	C8orf37-AS1	ENSG00000253773.2	4frag
rs7022807	rs6475313|rs2233798	Mahajan_2018_EUR	SGBS_diff	MAP1LC3BP1	ENSG00000231909.7	4frag
rs2237897	rs2237897|rs2237896|rs2299620	Vujkovic_2020_AMR	SGBS_diff	AC013791.1	ENSG00000274740.1	1frag
rs2237897	rs2237897|rs2237896|rs2299620	Vujkovic_2020_AMR	SGBS_diff	KCNQ1DN	ENSG00000237941.2	1frag
rs2237897	rs2237897|rs2237896|rs2299620	Vujkovic_2020_EAS	SGBS_diff	AC013791.1	ENSG00000274740.1	1frag
rs2237897	rs2237897|rs2237896|rs2299620	Vujkovic_2020_EAS	SGBS_diff	KCNQ1DN	ENSG00000237941.2	1frag
rs9581591	rs3759468	Vujkovic_2020_EAS	SGBS_diff	WASF3	ENSG00000132970.12	4frag
rs1327315	rs1215468	Vujkovic_2020_EAS	SGBS_diff	SPRY2	ENSG00000136158.12	4frag
rs12454712	rs12454712	Vujkovic_2020_EAS	SGBS_diff	BCL2	ENSG00000171791.13	4frag
rs9505085	rs9379082	Vujkovic_2020_EAS	SGBS_diff	AL031123.1	ENSG00000226281.3	4frag
rs1182394	rs34498858|rs59178327	Vujkovic_2020_EAS	SGBS_diff	NOM1	ENSG00000146909.8	4frag
rs12741141	rs12402498|rs148748142	Vujkovic_2020_EUR	SGBS_diff	TNFRSF25	ENSG00000215788.10	4frag
rs12741141	rs12402498|rs148748142	Vujkovic_2020_EUR	SGBS_diff	NOL9	ENSG00000162408.11	1frag
rs12741141	rs12402498|rs148748142	Vujkovic_2020_EUR	SGBS_diff	TAS1R1	ENSG00000173662.21	1frag
rs12741141	rs12402498|rs148748142	Vujkovic_2020_EUR	SGBS_diff	ZBTB48	ENSG00000204859.13	4frag
rs12741141	rs12402498|rs148748142	Vujkovic_2020_EUR	SGBS_diff	KLHL21	ENSG00000162413.16	4frag
rs12741141	rs2232453	Vujkovic_2020_EUR	SGBS_diff	KLHL21	ENSG00000162413.16	4frag
rs12741141	rs2232453	Vujkovic_2020_EUR	SGBS_diff	PHF13	ENSG00000116273.6	4frag
rs10915188	rs3738067	Vujkovic_2020_EUR	SGBS_diff	LINC01715	ENSG00000229388.1	4frag
rs10915188	rs3738067	Vujkovic_2020_EUR	SGBS_diff	TAF12	ENSG00000120656.11	4frag
rs10915188	rs3738067	Vujkovic_2020_EUR	SGBS_diff	AL360012.1	ENSG00000270103.3	4frag
rs10915188	rs3738067	Vujkovic_2020_EUR	SGBS_diff	RNU11	ENSG00000274978.1	4frag
rs61779275	rs113214136	Vujkovic_2020_EUR	SGBS_diff	AL139260.1	ENSG00000228436.2	4frag
rs61779275	rs113214136	Vujkovic_2020_EUR	SGBS_diff	AL139260.2	ENSG00000273637.1	4frag
rs61779275	rs113214136	Vujkovic_2020_EUR	SGBS_diff	MYCBP	ENSG00000214114.9	4frag
rs3176466	rs116475050	Vujkovic_2020_EUR	SGBS_diff	CDKN2C	ENSG00000123080.11	4frag
rs3176466	rs116475050	Vujkovic_2020_EUR	SGBS_diff	CDKN2C	ENSG00000123080.11	1frag
rs197379	rs197439	Vujkovic_2020_EUR	SGBS_diff	ADORA3	ENSG00000282608.1	4frag
rs197379	rs197439	Vujkovic_2020_EUR	SGBS_diff	TMIGD3	ENSG00000121933.19	4frag
rs197379	rs197439	Vujkovic_2020_EUR	SGBS_diff	RAP1A	ENSG00000116473.14	4frag
rs41276588	rs41276588	Vujkovic_2020_EUR	SGBS_diff	GDAP2	ENSG00000196505.11	4frag
rs41276588	rs41276588	Vujkovic_2020_EUR	SGBS_diff	WDR3	ENSG00000065183.16	4frag
rs72692805	rs112851681	Vujkovic_2020_EUR	SGBS_diff	HIST2H2AA3	ENSG00000203812.2	4frag
rs72692805	rs112851681	Vujkovic_2020_EUR	SGBS_diff	HIST2H2BD	ENSG00000220323.4	4frag
rs72692805	rs112851681	Vujkovic_2020_EUR	SGBS_diff	HIST2H3C	ENSG00000203811.1	4frag
rs72692805	rs72692810|rs72692811	Vujkovic_2020_EUR	SGBS_diff	HIST2H2AA3	ENSG00000203812.2	4frag
rs72692805	rs72692810|rs72692811	Vujkovic_2020_EUR	SGBS_diff	HIST2H2BD	ENSG00000220323.4	4frag
rs72692805	rs72692810|rs72692811	Vujkovic_2020_EUR	SGBS_diff	HIST2H3C	ENSG00000203811.1	4frag
rs72692805	rs72692813|rs17643644|rs72692814	Vujkovic_2020_EUR	SGBS_diff	AC239868.1	ENSG00000261716.2	4frag
rs72692805	rs72692813|rs17643644|rs72692814	Vujkovic_2020_EUR	SGBS_diff	HIST2H2AA4	ENSG00000272196.2	4frag
rs72692805	rs72692813|rs17643644|rs72692814	Vujkovic_2020_EUR	SGBS_diff	BOLA1	ENSG00000178096.9	4frag
rs72692805	rs72692813|rs17643644|rs72692814	Vujkovic_2020_EUR	SGBS_diff	HIST2H2AB	ENSG00000184270.5	4frag
rs72692805	rs72692813|rs17643644|rs72692814	Vujkovic_2020_EUR	SGBS_diff	HIST2H2AC	ENSG00000184260.5	4frag
rs72692805	rs72692813|rs17643644|rs72692814	Vujkovic_2020_EUR	SGBS_diff	HIST2H2BE	ENSG00000184678.10	4frag
rs72692805	rs115650695	Vujkovic_2020_EUR	SGBS_diff	BOLA1	ENSG00000178096.9	4frag
rs72692805	rs115650695	Vujkovic_2020_EUR	SGBS_diff	HIST2H2AB	ENSG00000184270.5	4frag
rs72692805	rs115650695	Vujkovic_2020_EUR	SGBS_diff	HIST2H2AC	ENSG00000184260.5	4frag
rs72692805	rs115650695	Vujkovic_2020_EUR	SGBS_diff	HIST2H2BE	ENSG00000184678.10	4frag
rs72692805	rs1349532|rs1376675|rs1376676	Vujkovic_2020_EUR	SGBS_diff	BOLA1	ENSG00000178096.9	1frag
rs72692805	rs1349532|rs1376675|rs1376676	Vujkovic_2020_EUR	SGBS_diff	HIST2H2AB	ENSG00000184270.5	1frag
rs72692805	rs1349532|rs1376675|rs1376676	Vujkovic_2020_EUR	SGBS_diff	HIST2H2AC	ENSG00000184260.5	1frag
rs72692805	rs1349532|rs1376675|rs1376676	Vujkovic_2020_EUR	SGBS_diff	HIST2H2BE	ENSG00000184678.10	1frag
rs72692805	rs112851681	Vujkovic_2020_EUR	SGBS_diff	BOLA1	ENSG00000178096.9	1frag
rs72692805	rs112851681	Vujkovic_2020_EUR	SGBS_diff	HIST2H2AB	ENSG00000184270.5	1frag
rs72692805	rs112851681	Vujkovic_2020_EUR	SGBS_diff	HIST2H2AC	ENSG00000184260.5	1frag
rs72692805	rs112851681	Vujkovic_2020_EUR	SGBS_diff	HIST2H2BE	ENSG00000184678.10	1frag
rs72692805	rs72692813|rs17643644|rs72692814	Vujkovic_2020_EUR	SGBS_diff	BOLA1	ENSG00000178096.9	1frag
rs72692805	rs72692813|rs17643644|rs72692814	Vujkovic_2020_EUR	SGBS_diff	HIST2H2AB	ENSG00000184270.5	1frag
rs72692805	rs72692813|rs17643644|rs72692814	Vujkovic_2020_EUR	SGBS_diff	HIST2H2AC	ENSG00000184260.5	1frag
rs72692805	rs72692813|rs17643644|rs72692814	Vujkovic_2020_EUR	SGBS_diff	HIST2H2BE	ENSG00000184678.10	1frag
rs72692805	rs1349532|rs1376675|rs1376676	Vujkovic_2020_EUR	SGBS_diff	BOLA1	ENSG00000178096.9	4frag
rs72692805	rs112851681	Vujkovic_2020_EUR	SGBS_diff	BOLA1	ENSG00000178096.9	4frag
rs72692805	rs1349532|rs1376675|rs1376676	Vujkovic_2020_EUR	SGBS_diff	SV2A	ENSG00000159164.10	4frag
rs72692805	rs72692810|rs72692811	Vujkovic_2020_EUR	SGBS_diff	SV2A	ENSG00000159164.10	4frag
rs72692805	rs72692813|rs17643644|rs72692814	Vujkovic_2020_EUR	SGBS_diff	SV2A	ENSG00000159164.10	4frag
rs72692805	rs1349532|rs1376675|rs1376676	Vujkovic_2020_EUR	SGBS_diff	SV2A	ENSG00000159164.10	1frag
rs72692805	rs72692810|rs72692811	Vujkovic_2020_EUR	SGBS_diff	SV2A	ENSG00000159164.10	1frag
rs72692805	rs72692813|rs17643644|rs72692814	Vujkovic_2020_EUR	SGBS_diff	SV2A	ENSG00000159164.10	1frag
rs72692805	rs72692813|rs17643644|rs72692814	Vujkovic_2020_EUR	SGBS_diff	SF3B4	ENSG00000143368.10	1frag
rs72692805	rs112851681	Vujkovic_2020_EUR	SGBS_diff	MTMR11	ENSG00000014914.21	4frag
rs72692805	rs72692813|rs17643644|rs72692814	Vujkovic_2020_EUR	SGBS_diff	MTMR11	ENSG00000014914.21	1frag
rs72692805	rs1349532|rs1376675|rs1376676	Vujkovic_2020_EUR	SGBS_diff	AC244033.2	ENSG00000285184.2	4frag
rs72692805	rs1349532|rs1376675|rs1376676	Vujkovic_2020_EUR	SGBS_diff	VPS45	ENSG00000136631.14	4frag
[truncated: 944 more rows]

## Sheet: ESM_Table 6
genes	class
Zfp593	adipose tissue phenotype
Gdap2	adipose tissue phenotype
Ckb	adipose tissue phenotype
Vil1	adipose tissue phenotype
Tat	adipose tissue phenotype
Penk	adipose tissue phenotype
Cyb5d1	adipose tissue phenotype
Pdss2	adipose tissue phenotype
Pparg	adipose tissue phenotype
Tnni2	adipose tissue phenotype
Becn1	adipose tissue phenotype
Cdipt	adipose tissue phenotype
Trp53	behavior/neurological phenotype
1700025G04Rik	behavior/neurological phenotype
Csnk1g3	behavior/neurological phenotype
Dnmbp	behavior/neurological phenotype
Vgll3	behavior/neurological phenotype
Vps37b	behavior/neurological phenotype
Phf3	behavior/neurological phenotype
Baz1a	behavior/neurological phenotype
Nab2	behavior/neurological phenotype
Strbp	behavior/neurological phenotype
Ctdsp1	behavior/neurological phenotype
Fads1	behavior/neurological phenotype
Cfap69	behavior/neurological phenotype
Penk	behavior/neurological phenotype
Bbc3	behavior/neurological phenotype
Pebp1	behavior/neurological phenotype
Gdap2	behavior/neurological phenotype
Pald1	behavior/neurological phenotype
Fbxo44	behavior/neurological phenotype
Saxo1	behavior/neurological phenotype
Tat	behavior/neurological phenotype
Rabgap1	behavior/neurological phenotype
Timp4	behavior/neurological phenotype
Meis3	behavior/neurological phenotype
Cyb5d1	behavior/neurological phenotype
Ap3s2	behavior/neurological phenotype
Dennd5b	behavior/neurological phenotype
Ubap2	behavior/neurological phenotype
Tm4sf5	behavior/neurological phenotype
Aktip	behavior/neurological phenotype
Cops7a	behavior/neurological phenotype
Stard10	behavior/neurological phenotype
Clk2	behavior/neurological phenotype
Atxn7	behavior/neurological phenotype
Abcb9	behavior/neurological phenotype
Lat	behavior/neurological phenotype
Syt8	behavior/neurological phenotype
Cpn1	behavior/neurological phenotype
Fads3	behavior/neurological phenotype
Abcc5	behavior/neurological phenotype
Rnf168	behavior/neurological phenotype
Fbxo2	behavior/neurological phenotype
Gpr182	behavior/neurological phenotype
Tigd3	behavior/neurological phenotype
Npr2	behavior/neurological phenotype
Dagla	behavior/neurological phenotype
Nfatc2ip	behavior/neurological phenotype
Sipa1	behavior/neurological phenotype
Bola1	behavior/neurological phenotype
Ckb	behavior/neurological phenotype
Chd3	behavior/neurological phenotype
Lcorl	behavior/neurological phenotype
Hddc2	behavior/neurological phenotype
Armh4	behavior/neurological phenotype
Bbip1	behavior/neurological phenotype
Wdr41	behavior/neurological phenotype
Abhd4	behavior/neurological phenotype
Tubgcp4	behavior/neurological phenotype
Ube2d3	behavior/neurological phenotype
Ascc2	behavior/neurological phenotype
Rasa1	behavior/neurological phenotype
Pparg	behavior/neurological phenotype
Creb3	behavior/neurological phenotype
Rgp1	behavior/neurological phenotype
Npc1	behavior/neurological phenotype
Tent5c	behavior/neurological phenotype
Rgl1	behavior/neurological phenotype
Tmem70	behavior/neurological phenotype
Ubxn7	behavior/neurological phenotype
Trappc4	behavior/neurological phenotype
Alg3	behavior/neurological phenotype
Snx25	behavior/neurological phenotype
Pdss2	behavior/neurological phenotype
Ykt6	behavior/neurological phenotype
Hmbs	behavior/neurological phenotype
Cdk8	behavior/neurological phenotype
Cdk12	behavior/neurological phenotype
Prpf6	behavior/neurological phenotype
Gpbp1	behavior/neurological phenotype
Becn1	behavior/neurological phenotype
Chmp2b	behavior/neurological phenotype
Serf2	behavior/neurological phenotype
Casr	behavior/neurological phenotype
Cbx4	behavior/neurological phenotype
1700025G04Rik	cardiovascular system phenotype
Cops7a	cardiovascular system phenotype
Dnmbp	cardiovascular system phenotype
Pabpc4	cardiovascular system phenotype
Cep68	cardiovascular system phenotype
Slc9b1	cardiovascular system phenotype
Wnt11	cardiovascular system phenotype
Rnf168	cardiovascular system phenotype
Rbm20	cardiovascular system phenotype
Pebp1	cardiovascular system phenotype
Dagla	cardiovascular system phenotype
Fbxo44	cardiovascular system phenotype
Tat	cardiovascular system phenotype
Cdk8	cardiovascular system phenotype
Gpsm1	cardiovascular system phenotype
Spred2	cardiovascular system phenotype
Ift52	cardiovascular system phenotype
Lcorl	cardiovascular system phenotype
Hddc2	cardiovascular system phenotype
Zfp593	cardiovascular system phenotype
Slc25a4	cardiovascular system phenotype
Fitm2	cardiovascular system phenotype
Timp4	cardiovascular system phenotype
Pdik1l	cardiovascular system phenotype
Rexo1	cardiovascular system phenotype
Tmem160	cardiovascular system phenotype
Anpep	cardiovascular system phenotype
Dennd5b	cardiovascular system phenotype
Cpa5	cardiovascular system phenotype
Fzd5	cardiovascular system phenotype
Ascc2	cardiovascular system phenotype
Rasa1	cardiovascular system phenotype
Naa38	cardiovascular system phenotype
Ankfy1	cardiovascular system phenotype
Lrp1	cardiovascular system phenotype
Wrap53	cardiovascular system phenotype
Cdk12	cardiovascular system phenotype
Gpbp1	cardiovascular system phenotype
Rgl1	cardiovascular system phenotype
Chmp2b	cardiovascular system phenotype
Rfc5	cardiovascular system phenotype
Ggnbp2	cardiovascular system phenotype
Aebp1	cardiovascular system phenotype
Sumo1	cardiovascular system phenotype
Snx25	cardiovascular system phenotype
Npr2	craniofacial phenotype
Csnk1g3	craniofacial phenotype
Rgl1	craniofacial phenotype
Tmem70	craniofacial phenotype
Rnf168	craniofacial phenotype
Ubxn7	craniofacial phenotype
Rexo1	craniofacial phenotype
Meis3	craniofacial phenotype
Rcn3	craniofacial phenotype
Pdss2	craniofacial phenotype
Ptgs1	digestive/alimentary phenotype
Spred2	digestive/alimentary phenotype
Tmem8b	digestive/alimentary phenotype
Dagla	digestive/alimentary phenotype
Rgl1	digestive/alimentary phenotype
Rcn3	digestive/alimentary phenotype
Baz1a	digestive/alimentary phenotype
Tmem209	digestive/alimentary phenotype
Ift52	embryo phenotype
Slc7a7	embryo phenotype
Fitm2	embryo phenotype
Rgl1	embryo phenotype
Tmem209	embryo phenotype
Tmem70	embryo phenotype
Srsf6	embryo phenotype
Ubxn7	embryo phenotype
Ggnbp2	embryo phenotype
Rexo1	embryo phenotype
Lrp1	embryo phenotype
Dhx29	embryo phenotype
Cbx4	embryo phenotype
Cdk8	embryo phenotype
Taf12	embryo phenotype
Vps25	embryo phenotype
Plekha1	endocrine/exocrine gland phenotype
Tmem8b	endocrine/exocrine gland phenotype
Pebp1	endocrine/exocrine gland phenotype
Cops7a	endocrine/exocrine gland phenotype
Dagla	endocrine/exocrine gland phenotype
Nemp1	endocrine/exocrine gland phenotype
Dnmbp	endocrine/exocrine gland phenotype
Col9a3	endocrine/exocrine gland phenotype
Abcb9	endocrine/exocrine gland phenotype
Mtmr11	endocrine/exocrine gland phenotype
Rabgap1	endocrine/exocrine gland phenotype
Wnt11	endocrine/exocrine gland phenotype
Fads1	endocrine/exocrine gland phenotype
Pdik1l	endocrine/exocrine gland phenotype
Rnf168	endocrine/exocrine gland phenotype
Meis3	endocrine/exocrine gland phenotype
Penk	endocrine/exocrine gland phenotype
Dennd5b	endocrine/exocrine gland phenotype
Tmem209	endocrine/exocrine gland phenotype
Casr	endocrine/exocrine gland phenotype
Gpbp1	endocrine/exocrine gland phenotype
Naa38	endocrine/exocrine gland phenotype
Sinhcaf	endocrine/exocrine gland phenotype
Chmp2b	endocrine/exocrine gland phenotype
Bbip1	endocrine/exocrine gland phenotype
Fgfr4	growth/size/body region phenotype
1700025G04Rik	growth/size/body region phenotype
Csnk1g3	growth/size/body region phenotype
Slc7a7	growth/size/body region phenotype
Dnmbp	growth/size/body region phenotype
Pabpc4	growth/size/body region phenotype
Lrp1	growth/size/body region phenotype
Cep68	growth/size/body region phenotype
Slc9b1	growth/size/body region phenotype
Rgl1	growth/size/body region phenotype
Fads1	growth/size/body region phenotype
Tmem70	growth/size/body region phenotype
Penk	growth/size/body region phenotype
Gdap2	growth/size/body region phenotype
Fbxo44	growth/size/body region phenotype
Vil1	growth/size/body region phenotype
Dhx29	growth/size/body region phenotype
Saxo1	growth/size/body region phenotype
Tat	growth/size/body region phenotype
Cdk8	growth/size/body region phenotype
Spred2	growth/size/body region phenotype
Rabgap1	growth/size/body region phenotype
Zfp593	growth/size/body region phenotype
Slc25a4	growth/size/body region phenotype
Pdik1l	growth/size/body region phenotype
Ppm1n	growth/size/body region phenotype
Rexo1	growth/size/body region phenotype
Meis3	growth/size/body region phenotype
Rcn3	growth/size/body region phenotype
Cyb5d1	growth/size/body region phenotype
Cops7a	growth/size/body region phenotype
Oprl1	growth/size/body region phenotype
Nemp1	growth/size/body region phenotype
Tmem209	growth/size/body region phenotype
Col9a3	growth/size/body region phenotype
Mtmr11	growth/size/body region phenotype
Wnt11	growth/size/body region phenotype
Rnf168	growth/size/body region phenotype
Ubxn7	growth/size/body region phenotype
Ggnbp2	growth/size/body region phenotype
Gpr182	growth/size/body region phenotype
Npr2	growth/size/body region phenotype
Dagla	growth/size/body region phenotype
Bola1	growth/size/body region phenotype
Ckb	growth/size/body region phenotype
Srsf6	growth/size/body region phenotype
Gpsm1	growth/size/body region phenotype
Lcorl	growth/size/body region phenotype
Hddc2	growth/size/body region phenotype
Armh4	growth/size/body region phenotype
Fitm2	growth/size/body region phenotype
Cbx4	growth/size/body region phenotype
Pebp4	growth/size/body region phenotype
Tmem160	growth/size/body region phenotype
Fzd5	growth/size/body region phenotype
Ighmbp2	growth/size/body region phenotype
Tmem8b	growth/size/body region phenotype
Ube2d3	growth/size/body region phenotype
Ascc2	growth/size/body region phenotype
Pdss2	growth/size/body region phenotype
Dgkd	growth/size/body region phenotype
Rasa1	growth/size/body region phenotype
Naa38	growth/size/body region phenotype
Pparg	growth/size/body region phenotype
Ykt6	growth/size/body region phenotype
Creb3	growth/size/body region phenotype
Ankfy1	growth/size/body region phenotype
Wrap53	growth/size/body region phenotype
Ift52	growth/size/body region phenotype
Cdk12	growth/size/body region phenotype
Prpf6	growth/size/body region phenotype
Vps25	growth/size/body region phenotype
Sinhcaf	growth/size/body region phenotype
Map3k1	growth/size/body region phenotype
Becn1	growth/size/body region phenotype
Chmp2b	growth/size/body region phenotype
Aebp1	growth/size/body region phenotype
Sumo1	growth/size/body region phenotype
Cdipt	growth/size/body region phenotype
Lcorl	hearing/vestibular/ear phenotype
Csnk1g3	hearing/vestibular/ear phenotype
Fads3	hearing/vestibular/ear phenotype
Fbxo24	hearing/vestibular/ear phenotype
Ckb	hearing/vestibular/ear phenotype
Ptgs1	hearing/vestibular/ear phenotype
Dnmbp	hearing/vestibular/ear phenotype
Col9a3	hearing/vestibular/ear phenotype
Phf3	hearing/vestibular/ear phenotype
Trp53	hematopoietic system phenotype
Vsig10	hematopoietic system phenotype
Plekha1	hematopoietic system phenotype
1700025G04Rik	hematopoietic system phenotype
Csnk1g3	hematopoietic system phenotype
Cops7a	hematopoietic system phenotype
Stard10	hematopoietic system phenotype
Fbxo24	hematopoietic system phenotype
Oprl1	hematopoietic system phenotype
Nemp1	hematopoietic system phenotype
Zbtb48	hematopoietic system phenotype
Slc11a1	hematopoietic system phenotype
Dnmbp	hematopoietic system phenotype
Ezh1	hematopoietic system phenotype
Col9a3	hematopoietic system phenotype
Abcb9	hematopoietic system phenotype
Cpa1	hematopoietic system phenotype
Vps37b	hematopoietic system phenotype
Ing4	hematopoietic system phenotype
Baz1a	hematopoietic system phenotype
Pdyn	hematopoietic system phenotype
Mtmr11	hematopoietic system phenotype
Slc9b1	hematopoietic system phenotype
Rusc1	hematopoietic system phenotype
Esyt3	hematopoietic system phenotype
Strbp	hematopoietic system phenotype
Abcc5	hematopoietic system phenotype
Cdc20b	hematopoietic system phenotype
Rnf168	hematopoietic system phenotype
Cd19	hematopoietic system phenotype
Gpr182	hematopoietic system phenotype
Bbc3	hematopoietic system phenotype
Pebp1	hematopoietic system phenotype
Ermn	hematopoietic system phenotype
Dagla	hematopoietic system phenotype
Nfatc2ip	hematopoietic system phenotype
Gdap2	hematopoietic system phenotype
Eml2	hematopoietic system phenotype
Ckb	hematopoietic system phenotype
Vil1	hematopoietic system phenotype
Saxo1	hematopoietic system phenotype
Ikzf3	hematopoietic system phenotype
Spred2	hematopoietic system phenotype
Ppp3cc	hematopoietic system phenotype
Hddc2	hematopoietic system phenotype
Rabgap1	hematopoietic system phenotype
Armh4	hematopoietic system phenotype
Timp4	hematopoietic system phenotype
Pdik1l	hematopoietic system phenotype
Chd9	hematopoietic system phenotype
Ppm1n	hematopoietic system phenotype
Meis3	hematopoietic system phenotype
Slc1a4	hematopoietic system phenotype
Cyb5d1	hematopoietic system phenotype
Dennd5b	hematopoietic system phenotype
Ighmbp2	hematopoietic system phenotype
Tmem8b	hematopoietic system phenotype
Ascc2	hematopoietic system phenotype
Pdss2	hematopoietic system phenotype
Naa38	hematopoietic system phenotype
Tmem209	hematopoietic system phenotype
Ankfy1	hematopoietic system phenotype
Atp6v1c1	hematopoietic system phenotype
Ahnak	hematopoietic system phenotype
Cdk12	hematopoietic system phenotype
Prpf6	hematopoietic system phenotype
Tent5c	hematopoietic system phenotype
Rgl1	hematopoietic system phenotype
Map3k1	hematopoietic system phenotype
Becn1	hematopoietic system phenotype
Chmp2b	hematopoietic system phenotype
Usp37	hematopoietic system phenotype
Stat6	hematopoietic system phenotype
Usp5	hematopoietic system phenotype
Ggnbp2	hematopoietic system phenotype
Farsa	hematopoietic system phenotype
1700025G04Rik	homeostasis/metabolism phenotype
Csnk1g3	homeostasis/metabolism phenotype
Mtnr1b	homeostasis/metabolism phenotype
Pabpc4	homeostasis/metabolism phenotype
Aqp6	homeostasis/metabolism phenotype
Ing4	homeostasis/metabolism phenotype
Nab2	homeostasis/metabolism phenotype
Pdyn	homeostasis/metabolism phenotype
Rgl1	homeostasis/metabolism phenotype
Strbp	homeostasis/metabolism phenotype
Ctdsp1	homeostasis/metabolism phenotype
Fads1	homeostasis/metabolism phenotype
Cdc20b	homeostasis/metabolism phenotype
Ermn	homeostasis/metabolism phenotype
Gdap2	homeostasis/metabolism phenotype
Eml2	homeostasis/metabolism phenotype
Pald1	homeostasis/metabolism phenotype
Vil1	homeostasis/metabolism phenotype
Spred2	homeostasis/metabolism phenotype
Ift52	homeostasis/metabolism phenotype
Rabgap1	homeostasis/metabolism phenotype
Slc25a4	homeostasis/metabolism phenotype
Meis3	homeostasis/metabolism phenotype
Rcn3	homeostasis/metabolism phenotype
Cyb5d1	homeostasis/metabolism phenotype
Ap3s2	homeostasis/metabolism phenotype
Dennd5b	homeostasis/metabolism phenotype
Ubap2	homeostasis/metabolism phenotype
Aktip	homeostasis/metabolism phenotype
Plekha1	homeostasis/metabolism phenotype
Cops7a	homeostasis/metabolism phenotype
Zbtb48	homeostasis/metabolism phenotype
Ezh1	homeostasis/metabolism phenotype
Lat	homeostasis/metabolism phenotype
Cpa2	homeostasis/metabolism phenotype
Prrg2	homeostasis/metabolism phenotype
Fads3	homeostasis/metabolism phenotype
Esyt3	homeostasis/metabolism phenotype
Abcc5	homeostasis/metabolism phenotype
Rnf168	homeostasis/metabolism phenotype
Ggnbp2	homeostasis/metabolism phenotype
Fbxo2	homeostasis/metabolism phenotype
Tigd3	homeostasis/metabolism phenotype
Rbm20	homeostasis/metabolism phenotype
Npr2	homeostasis/metabolism phenotype
Nfatc2ip	homeostasis/metabolism phenotype
Ckb	homeostasis/metabolism phenotype
Gpsm1	homeostasis/metabolism phenotype
Hddc2	homeostasis/metabolism phenotype
Chd9	homeostasis/metabolism phenotype
Bcdin3d	homeostasis/metabolism phenotype
Slc1a4	homeostasis/metabolism phenotype
Trp53	homeostasis/metabolism phenotype
Sh2b1	homeostasis/metabolism phenotype
Dbr1	homeostasis/metabolism phenotype
Pdss2	homeostasis/metabolism phenotype
Dgkd	homeostasis/metabolism phenotype
Pfn1	homeostasis/metabolism phenotype
Pparg	homeostasis/metabolism phenotype
Creb3	homeostasis/metabolism phenotype
Rgp1	homeostasis/metabolism phenotype
Lrp1	homeostasis/metabolism phenotype
Dhx29	homeostasis/metabolism phenotype
Wrap53	homeostasis/metabolism phenotype
Ahnak	homeostasis/metabolism phenotype
Cdk12	homeostasis/metabolism phenotype
Prpf6	homeostasis/metabolism phenotype
Gpbp1	homeostasis/metabolism phenotype
Sinhcaf	homeostasis/metabolism phenotype
Map3k1	homeostasis/metabolism phenotype
Becn1	homeostasis/metabolism phenotype
Chmp2b	homeostasis/metabolism phenotype
Bbip1	homeostasis/metabolism phenotype
Casr	homeostasis/metabolism phenotype
Farsa	homeostasis/metabolism phenotype
Tnni2	homeostasis/metabolism phenotype
Slc39a8	homeostasis/metabolism phenotype
Gck	homeostasis/metabolism phenotype
Cdipt	homeostasis/metabolism phenotype
Trp53	immune system phenotype
Vsig10	immune system phenotype
1700025G04Rik	immune system phenotype
Cops7a	immune system phenotype
Fbxo24	immune system phenotype
Oprl1	immune system phenotype
Nemp1	immune system phenotype
Slc11a1	immune system phenotype
Dnmbp	immune system phenotype
Col9a3	immune system phenotype
Abcb9	immune system phenotype
Cpa1	immune system phenotype
Ing4	immune system phenotype
Baz1a	immune system phenotype
Mtmr11	immune system phenotype
Slc9b1	immune system phenotype
Abcc5	immune system phenotype
Rnf168	immune system phenotype
Cd19	immune system phenotype
Gpr182	immune system phenotype
Pebp1	immune system phenotype
Dagla	immune system phenotype
Nfatc2ip	immune system phenotype
Ckb	immune system phenotype
Saxo1	immune system phenotype
Ikzf3	immune system phenotype
Spred2	immune system phenotype
Hddc2	immune system phenotype
Rabgap1	immune system phenotype
Armh4	immune system phenotype
Timp4	immune system phenotype
Sidt1	immune system phenotype
Pdik1l	immune system phenotype
Chd9	immune system phenotype
Ppm1n	immune system phenotype
Meis3	immune system phenotype
Cyb5d1	immune system phenotype
Dennd5b	immune system phenotype
Tmem8b	immune system phenotype
Ascc2	immune system phenotype
Naa38	immune system phenotype
Tmem209	immune system phenotype
Ankfy1	immune system phenotype
Atp6v1c1	immune system phenotype
Ahnak	immune system phenotype
Cdk12	immune system phenotype
Rgl1	immune system phenotype
Becn1	immune system phenotype
Chmp2b	immune system phenotype
Usp5	immune system phenotype
Farsa	immune system phenotype
Sh3bgrl3	integument phenotype
Pebp1	integument phenotype
Oprl1	integument phenotype
Eml2	integument phenotype
Slc11a1	integument phenotype
Ckb	integument phenotype
Dnmbp	integument phenotype
Lrp1	integument phenotype
Ing4	integument phenotype
Gpsm1	integument phenotype
Spred2	integument phenotype
Mtmr11	integument phenotype
Slc9b1	integument phenotype
Timp4	integument phenotype
Pdik1l	integument phenotype
9930012K11Rik	integument phenotype
Rnf168	integument phenotype
Ubxn7	integument phenotype
Meis3	integument phenotype
Bend3	integument phenotype
Crb2	integument phenotype
Ighmbp2	integument phenotype
Rab1a	integument phenotype
Bbip1	integument phenotype
Tnni2	integument phenotype
Rabgap1	limbs/digits/tail phenotype
Npr2	limbs/digits/tail phenotype
Stard10	limbs/digits/tail phenotype
Rgl1	limbs/digits/tail phenotype
Fbxl22	limbs/digits/tail phenotype
Slc9b2	limbs/digits/tail phenotype
Rexo1	limbs/digits/tail phenotype
Lrp1	limbs/digits/tail phenotype
Arap1	limbs/digits/tail phenotype
Ing4	limbs/digits/tail phenotype
Aebp1	limbs/digits/tail phenotype
Pde3b	limbs/digits/tail phenotype
Nab2	liver/biliary system phenotype
Spred2	liver/biliary system phenotype
Slc9b1	liver/biliary system phenotype
Pebp1	liver/biliary system phenotype
Dagla	liver/biliary system phenotype
Sidt1	liver/biliary system phenotype
Oprl1	liver/biliary system phenotype
Dnmbp	liver/biliary system phenotype
Pdik1l	liver/biliary system phenotype
Rexo1	liver/biliary system phenotype
Meis3	liver/biliary system phenotype
Rgl1	liver/biliary system phenotype
Chmp2b	liver/biliary system phenotype
Cdk12	liver/biliary system phenotype
Dbr1	mortality/aging
Mybl2	mortality/aging
Fth1	mortality/aging
Nol9	mortality/aging
Tubgcp4	mortality/aging
Ascc2	mortality/aging
Pdss2	mortality/aging
Rasa1	mortality/aging
Atp5b	mortality/aging
Naa38	mortality/aging
Pparg	mortality/aging
Ykt6	mortality/aging
Chd4	mortality/aging
Taf12	mortality/aging
Rgp1	mortality/aging
Ankfy1	mortality/aging
Atp6v1c1	mortality/aging
Prpf18	mortality/aging
Hmbs	mortality/aging
Mrgbp	mortality/aging
Wrap53	mortality/aging
Gapdh	mortality/aging
Ift52	mortality/aging
Anapc1	mortality/aging
Cdk12	mortality/aging
Thoc7	mortality/aging
Fitm2	mortality/aging
Vps25	mortality/aging
Aamp	mortality/aging
Tmem70	mortality/aging
Nudt21	mortality/aging
Ddb1	mortality/aging
Rfc5	mortality/aging
Oxa1l	mortality/aging
Cdipt	mortality/aging
Anpep	muscle phenotype
Cops7a	nervous system phenotype
Dagla	nervous system phenotype
Stard10	nervous system phenotype
Clk2	nervous system phenotype
Atxn7	nervous system phenotype
Ckb	nervous system phenotype
Dnmbp	nervous system phenotype
Tmem209	nervous system phenotype
Ezh1	nervous system phenotype
Pald1	nervous system phenotype
Col9a3	nervous system phenotype
Abcb9	nervous system phenotype
Dhx29	nervous system phenotype
Cdk8	nervous system phenotype
Spred2	nervous system phenotype
Ift52	nervous system phenotype
Rabgap1	nervous system phenotype
Rgl1	nervous system phenotype
Strbp	nervous system phenotype
Timp4	nervous system phenotype
Fads1	nervous system phenotype
Tmem70	nervous system phenotype
Rnf168	nervous system phenotype
Rexo1	nervous system phenotype
Cpt1c	nervous system phenotype
Tmem160	nervous system phenotype
Cyb5d1	nervous system phenotype
Dennd5b	nervous system phenotype
Creb3	nervous system phenotype
Taf12	nervous system phenotype
Rgp1	nervous system phenotype
Fzd5	nervous system phenotype
Ankfy1	nervous system phenotype
Atp6v1c1	nervous system phenotype
Casr	nervous system phenotype
Tmem8b	nervous system phenotype
Atp5b	nervous system phenotype
Fitm2	nervous system phenotype
Rnf168	pigmentation phenotype
Bend3	pigmentation phenotype
Pebp1	renal/urinary system phenotype
Cops7a	renal/urinary system phenotype
Dnmbp	renal/urinary system phenotype
Aqp6	renal/urinary system phenotype
Ing4	renal/urinary system phenotype
Gpsm1	renal/urinary system phenotype
Spred2	renal/urinary system phenotype
Rabgap1	renal/urinary system phenotype
Slc9b1	renal/urinary system phenotype
Wnt11	renal/urinary system phenotype
Fads1	renal/urinary system phenotype
Pdik1l	renal/urinary system phenotype
Ppm1n	renal/urinary system phenotype
Meis3	renal/urinary system phenotype
Tmem160	renal/urinary system phenotype
Ighmbp2	renal/urinary system phenotype
Dbr1	renal/urinary system phenotype
Tmem8b	renal/urinary system phenotype
Cdk12	renal/urinary system phenotype
Rgl1	renal/urinary system phenotype
Naa38	renal/urinary system phenotype
Sinhcaf	renal/urinary system phenotype
Chmp2b	renal/urinary system phenotype
Dhx29	renal/urinary system phenotype
Plekha1	reproductive system phenotype
Rbm20	reproductive system phenotype
Tmem8b	reproductive system phenotype
Pebp1	reproductive system phenotype
Cops7a	reproductive system phenotype
Fbxo24	reproductive system phenotype
Nemp1	reproductive system phenotype
Zbtb48	reproductive system phenotype
Dnmbp	reproductive system phenotype
Tmem209	reproductive system phenotype
Ezh1	reproductive system phenotype
Col9a3	reproductive system phenotype
Cpa2	reproductive system phenotype
Baz1a	reproductive system phenotype
Ppp3cc	reproductive system phenotype
Cep68	reproductive system phenotype
Mtmr11	reproductive system phenotype
Rabgap1	reproductive system phenotype
Wnt11	reproductive system phenotype
Fads1	reproductive system phenotype
Pdik1l	reproductive system phenotype
Cfap69	reproductive system phenotype
Meis3	reproductive system phenotype
Cpt1c	reproductive system phenotype
Penk	reproductive system phenotype
Tmem160	reproductive system phenotype
4930451I11Rik	reproductive system phenotype
Dennd5b	reproductive system phenotype
Cep41	reproductive system phenotype
Zdhhc19	reproductive system phenotype
Creb3	reproductive system phenotype
Fzd5	reproductive system phenotype
Ankfy1	reproductive system phenotype
Casr	reproductive system phenotype
Gpbp1	reproductive system phenotype
Naa38	reproductive system phenotype
Sinhcaf	reproductive system phenotype
Chmp2b	reproductive system phenotype
Arap1	respiratory system phenotype
Dagla	respiratory system phenotype
Gpsm1	respiratory system phenotype
Aktip	skeleton phenotype
Csnk1g3	skeleton phenotype
Stard10	skeleton phenotype
Nemp1	skeleton phenotype
Zbtb48	skeleton phenotype
Pabpc4	skeleton phenotype
Ing4	skeleton phenotype
Pde3b	skeleton phenotype
Mtmr11	skeleton phenotype
Rusc1	skeleton phenotype
Strbp	skeleton phenotype
Rnf168	skeleton phenotype
Cpt1c	skeleton phenotype
Penk	skeleton phenotype
Gpr182	skeleton phenotype
Pebp1	skeleton phenotype
Gdap2	skeleton phenotype
Bola1	skeleton phenotype
Ckb	skeleton phenotype
Slc9b2	skeleton phenotype
Rabgap1	skeleton phenotype
Zfp593	skeleton phenotype
Slc25a4	skeleton phenotype
Fbxl22	skeleton phenotype
Meis3	skeleton phenotype
Arap1	skeleton phenotype
Dennd5b	skeleton phenotype
Ighmbp2	skeleton phenotype
Tmem8b	skeleton phenotype
Ube2d3	skeleton phenotype
Prpf6	skeleton phenotype
Pdss2	skeleton phenotype
Bbip1	skeleton phenotype
Farsa	skeleton phenotype
Jmjd1c	skeleton phenotype
Trp53	vision/eye phenotype
Plekha1	vision/eye phenotype
1700025G04Rik	vision/eye phenotype
Cops7a	vision/eye phenotype
Oprl1	vision/eye phenotype
Nemp1	vision/eye phenotype
Zbtb48	vision/eye phenotype
Dnmbp	vision/eye phenotype
Tmem209	vision/eye phenotype
P2rx7	vision/eye phenotype
Aqp6	vision/eye phenotype
Lat	vision/eye phenotype
Nab2	vision/eye phenotype
Rusc1	vision/eye phenotype
Rgl1	vision/eye phenotype
9930012K11Rik	vision/eye phenotype
Rnf168	vision/eye phenotype
Ggnbp2	vision/eye phenotype
Penk	vision/eye phenotype
Rbm20	vision/eye phenotype
Tmem8b	vision/eye phenotype
Pebp1	vision/eye phenotype
Eml2	vision/eye phenotype
Pald1	vision/eye phenotype
Gipr	vision/eye phenotype
Saxo1	vision/eye phenotype
Tat	vision/eye phenotype
Spred2	vision/eye phenotype
Timp4	vision/eye phenotype
Pdik1l	vision/eye phenotype
Rexo1	vision/eye phenotype
Meis3	vision/eye phenotype
Tmem160	vision/eye phenotype
Anpep	vision/eye phenotype
Dennd5b	vision/eye phenotype
Crb2	vision/eye phenotype
Ighmbp2	vision/eye phenotype
Dbr1	vision/eye phenotype
Rbl2	vision/eye phenotype
Fth1	vision/eye phenotype
Ube2d3	vision/eye phenotype
Rasa1	vision/eye phenotype
Pfn1	vision/eye phenotype
Tcf4	vision/eye phenotype
Hmbs	vision/eye phenotype
Anapc1	vision/eye phenotype
Fitm2	vision/eye phenotype
Map3k1	vision/eye phenotype
Jmjd1c	vision/eye phenotype
Slc39a8	vision/eye phenotype

## Sheet: ESM_Table 7
geneSymbol	celltype	alleleDiff	tpm_mean	proxy_count	gene_count
ZNF460	EndoC-BH1	1.27905	74.2924	4	8
Klf12	EndoC-BH1	-0.587183	21.3922	3	17
KLF9	EndoC-BH1	-0.120253	0.0220386	3	17
KLF5	EndoC-BH1	-0.4573	33.581	2	21
GLI2	EndoC-BH1	-1.24862	0.109803	2	16
GLI3	EndoC-BH1	-1.31258	1.52586	2	16
ZIC4	EndoC-BH1	-0.835657	0	2	14
Klf1	EndoC-BH1	-0.456431	0.159603	2	13
SP1	EndoC-BH1	-1.56616	77.7318	2	13
SP3	EndoC-BH1	-0.781353	22.1066	2	13
SP4	EndoC-BH1	-1.39586	13.8033	2	13
SP8	EndoC-BH1	-0.502779	7.44648	2	13
ZIC1	EndoC-BH1	-0.909525	0.00954359	2	11
MAZ	EndoC-BH1	1.78718	211.052	2	10
Zic2	EndoC-BH1	-0.655291	0.0538626	2	10
ZNF148	EndoC-BH1	1.46586	30.1492	2	10
NR2C1	EndoC-BH1	-1.74626	14.6238	2	7
RXRA::VDR	EndoC-BH1	-1.11865	24.867	2	7
KLF16	EndoC-BH1	0.682844	19.8229	2	5
RREB1	EndoC-BH1	0.820536	19.6058	2	5
ETV1	EndoC-BH1	-0.71138	6.71346	2	4
Gfi1b	EndoC-BH1	0.10842	0.00787568	2	4
NFIC	EndoC-BH1	1.29024	11.4155	2	4
SOX13	EndoC-BH1	-1.63583	14.4178	2	4
PPARD	EndoC-BH1	-1.73835	15.956	2	2
Rxra	EndoC-BH1	-1.86819	48.3057	2	2
SMAD2::SMAD3::SMAD4	EndoC-BH1	-0.265135	19.9334	2	2
TFAP2A(var.2)	EndoC-BH1	0.00135304	0.292771	2	2
TFAP2B	EndoC-BH1	0	7.67457	2	2
TFAP2C	EndoC-BH1	0	0	2	2
KLF2	EndoC-BH1	-0.528094	0.0311518	1	12
KLF3	EndoC-BH1	-1.26205	34.8387	1	12
Bach1::Mafk	EndoC-BH1	1.83635	23.0145	1	9
GATA3	EndoC-BH1	1.98797	0.0244557	1	9
GATA6	EndoC-BH1	1.64853	0.0165476	1	9
KLF4	EndoC-BH1	0.837579	27.4916	1	9
MAFK	EndoC-BH1	1.29374	4.6444	1	9
Pparg::Rxra	EndoC-BH1	-0.821988	24.1529	1	9
REST	EndoC-BH1	1.77928	2.86273	1	9
ZKSCAN5	EndoC-BH1	1.48693	23.1594	1	9
ZNF740	EndoC-BH1	1.2947	10.4522	1	9
CTCF	EndoC-BH1	-1.75334	28.0296	1	8
Zic1::Zic2	EndoC-BH1	-1.63767	0.0317031	1	7
Ar	EndoC-BH1	1.89498	0.0025603	1	6
HNF4A	EndoC-BH1	1.36888	50.8767	1	6
NR3C1	EndoC-BH1	1.97485	118.445	1	6
NR3C2	EndoC-BH1	1.98869	0.824852	1	6
ESR2	EndoC-BH1	-1.85587	0.0288488	1	5
Hic1	EndoC-BH1	-1.83487	2.36486	1	5
Nfe2l2	EndoC-BH1	1.98391	24.9591	1	5
NR1D1	EndoC-BH1	-1.88242	48.6417	1	5
NR1H4	EndoC-BH1	-1.39766	1.15878	1	5
GLIS1	EndoC-BH1	1.94658	0.005026	1	4
GLIS2	EndoC-BH1	0.792211	59.9967	1	4
GLIS3	EndoC-BH1	1.69779	54.1845	1	4
INSM1	EndoC-BH1	0.677907	1007.37	1	4
SP2	EndoC-BH1	0.906976	23.363	1	4
TEAD2	EndoC-BH1	-1.45982	0.0862778	1	4
ZNF684	EndoC-BH1	-0.593371	2.63076	1	4
HIC2	EndoC-BH1	-0.447611	9.3098	1	3
HSF1	EndoC-BH1	-1.99429	25.55	1	3
HSF2	EndoC-BH1	-1.98333	37.1881	1	3
HSF4	EndoC-BH1	-1.96702	2.60034	1	3
LEF1	EndoC-BH1	-1.74102	0.0609607	1	3
NRF1	EndoC-BH1	1.3685	11.2915	1	3
SIX2	EndoC-BH1	1.14114	20.2181	1	3
SOX18	EndoC-BH1	-0.605433	0.107232	1	3
Zfx	EndoC-BH1	1.87759	41.2937	1	3
CDX1	EndoC-BH1	-1.99149	0	1	2
CDX2	EndoC-BH1	-1.26249	2.61484	1	2
CDX4	EndoC-BH1	-1.99957	0	1	2
FERD3L	EndoC-BH1	1.83865	0	1	2
FOXA1	EndoC-BH1	1.35596	14.5721	1	2
FOXA2	EndoC-BH1	1.41147	261.349	1	2
FOXA3	EndoC-BH1	1.36365	22.3929	1	2
FOXD1	EndoC-BH1	1.3485	17.3446	1	2
Foxf1	EndoC-BH1	1.63336	0.00452458	1	2
FOXF2	EndoC-BH1	1.72423	0	1	2
FOXG1	EndoC-BH1	1.94869	0	1	2
FOXI1	EndoC-BH1	1.33479	0	1	2
Foxj2	EndoC-BH1	1.00194	19.1327	1	2
Foxj3	EndoC-BH1	1.40189	61.8565	1	2
FOXK1	EndoC-BH1	1.54992	29.6327	1	2
FOXK2	EndoC-BH1	1.57047	41.0344	1	2
FOXL1	EndoC-BH1	1.21193	0	1	2
Foxl2	EndoC-BH1	1.5683	0.00575885	1	2
Foxo1	EndoC-BH1	1.31007	80.8469	1	2
FOXO3	EndoC-BH1	1.62379	20.7414	1	2
FOXO4	EndoC-BH1	0.983658	4.92948	1	2
FOXO6	EndoC-BH1	1.20505	12.3088	1	2
FOXP1	EndoC-BH1	1.40789	6.20926	1	2
FOXP2	EndoC-BH1	1.98467	8.17779	1	2
FOXP3	EndoC-BH1	1.23943	3.71153	1	2
GFI1	EndoC-BH1	1.11385	0.141801	1	2
HOXB8	EndoC-BH1	0.972554	0	1	2
HOXD8	EndoC-BH1	0.989056	0.0311587	1	2
HOXD9	EndoC-BH1	-0.740611	0.0167247	1	2
Isl1	EndoC-BH1	1.63505	175.095	1	2
KLF15	EndoC-BH1	-1.96999	1.05191	1	2
KLF17	EndoC-BH1	-1.812	0	1	2
NEUROD1	EndoC-BH1	1.48682	278.745	1	2
NEUROG2(var.2)	EndoC-BH1	1.48353	0.0068174	1	2
NFIC::TLX1	EndoC-BH1	1.57102	5.72342	1	2
NFIC(var.2)	EndoC-BH1	1.99554	11.4155	1	2
NFIX(var.2)	EndoC-BH1	1.23632	5.23283	1	2
PAX9	EndoC-BH1	1.43838	0	1	2
Plagl1	EndoC-BH1	1.60353	380.016	1	2
RFX5	EndoC-BH1	1.7729	27.6855	1	2
TFAP2E	EndoC-BH1	1.99928	0.219958	1	2
ZSCAN4	EndoC-BH1	1.55525	0	1	2
ASCL1	EndoC-BH1	1.79663	24.0696	1	1
Ascl2	EndoC-BH1	1.83436	52.5099	1	1
ATOH1(var.2)	EndoC-BH1	1.99362	0	1	1
BACH2(var.2)	EndoC-BH1	0.555324	5.25047	1	1
Crx	EndoC-BH1	0.685999	0.00541266	1	1
Dmbx1	EndoC-BH1	1.40822	0.0329	1	1
E2F3	EndoC-BH1	-0.764098	13.4178	1	1
E2F7	EndoC-BH1	-1.94845	24.5019	1	1
E2F8	EndoC-BH1	-1.28853	14.6804	1	1
EGR3	EndoC-BH1	0.522222	3.81186	1	1
ETV4	EndoC-BH1	-1.89756	18.9272	1	1
FOXH1	EndoC-BH1	1.53513	0.438855	1	1
GSC	EndoC-BH1	1.71293	0	1	1
IRF1	EndoC-BH1	-1.60435	2.86843	1	1
IRF2	EndoC-BH1	-1.46801	28.6494	1	1
IRF7	EndoC-BH1	-0.818989	7.08035	1	1
KLF10	EndoC-BH1	0.942995	16.2009	1	1
KLF11	EndoC-BH1	1.12979	34.7629	1	1
KLF13	EndoC-BH1	1.93794	16.7553	1	1
KLF14	EndoC-BH1	1.21888	3.88019	1	1
KLF6	EndoC-BH1	0.979161	30.4541	1	1
Mafb	EndoC-BH1	-0.409321	627.333	1	1
MAFF	EndoC-BH1	-1.28032	1.38784	1	1
MAFG	EndoC-BH1	-1.29879	30.9821	1	1
MEF2A	EndoC-BH1	-1.13963	51.1816	1	1
MEF2B	EndoC-BH1	-1.57074	0.742237	1	1
MEF2D	EndoC-BH1	-1.64225	35.5274	1	1
MYOG	EndoC-BH1	1.80782	0	1	1
NFKB1	EndoC-BH1	1.62399	14.6998	1	1
NHLH1	EndoC-BH1	1.97954	0.124373	1	1
NR1H2::RXRA	EndoC-BH1	-1.6978	28.8179	1	1
NR2F1(var.2)	EndoC-BH1	-1.51998	7.44085	1	1
Nr2f6	EndoC-BH1	-1.10099	28.9978	1	1
NR5A1	EndoC-BH1	0.877683	0.0746923	1	1
Nr5a2	EndoC-BH1	1.44058	0.290472	1	1
NRL	EndoC-BH1	-1.12299	1.75903	1	1
PLAGL2	EndoC-BH1	0.426004	122.257	1	1
Pou5f1::Sox2	EndoC-BH1	1.09045	3.94941	1	1
PPARA::RXRA	EndoC-BH1	-0.942285	34.6263	1	1
RUNX2	EndoC-BH1	-1.99839	0.0501043	1	1
RXRB	EndoC-BH1	-1.95768	31.124	1	1
RXRG	EndoC-BH1	-1.94198	10.4405	1	1
Sox17	EndoC-BH1	-1.40671	0	1	1
SP9	EndoC-BH1	0.547423	0	1	1
SPI1	EndoC-BH1	1.29576	0.124421	1	1
SPIB	EndoC-BH1	0.906757	0.0405859	1	1
STAT1::STAT2	EndoC-BH1	-1.6624	38.6459	1	1
Tcf12	EndoC-BH1	1.99885	25.5433	1	1
TFAP2A	EndoC-BH1	1.34255	0.292771	1	1
TFAP2C(var.2)	EndoC-BH1	1.40574	0	1	1
TFDP1	EndoC-BH1	-1.43338	116.573	1	1
THAP1	EndoC-BH1	0.956036	16.9799	1	1
THRB	EndoC-BH1	-1.23419	0.0915174	1	1
THRB(var.3)	EndoC-BH1	1.88796	0.0915174	1	1
ZNF16	EndoC-BH1	1.18214	3.62917	1	1
ZNF24	EndoC-BH1	0.839935	51.854	1	1
ZNF528	EndoC-BH1	0.901358	2.88167	1	1
ZNF75D	EndoC-BH1	1.86611	3.22173	1	1
ZNF460	HepG2	0.576301	4.89055	6	32
SP1	HepG2	-1.22637	37.6646	5	28
SP4	HepG2	-1.08164	0.663485	5	28
GLIS2	HepG2	1.11984	31.0852	4	26
GLIS3	HepG2	-0.477652	0.169092	4	18
SP2	HepG2	0.0544299	29.709	4	17
ZNF148	HepG2	0.283316	0.983247	3	22
SP3	HepG2	-1.44697	2.49352	3	20
EGR2	HepG2	0.679543	2.40394	3	19
EGR3	HepG2	0.419412	0.403157	3	19
ZIC4	HepG2	-0.283068	0	3	19
ZIC1	HepG2	-0.369321	0	3	18
KLF15	HepG2	-1.75352	5.46076	3	17
Rxra	HepG2	-1.84066	9.94662	3	16
ZFP42	HepG2	-0.303729	0	3	16
Klf12	HepG2	-1.04975	0.0549514	3	14
GLI2	HepG2	1.08435	0	3	11
GLI3	HepG2	0.74682	0	3	11
KLF17	HepG2	-1.48529	0	3	11
HES5	HepG2	0.0855342	0.552371	3	4
NR2C1	HepG2	-1.72918	1.64867	2	21
ZNF740	HepG2	1.4405	2.59893	2	19
VEZF1	HepG2	1.30609	6.62478	2	18
ZIC5	HepG2	1.30529	0.0798901	2	18
Zic2	HepG2	-0.0870602	2.24619	2	16
INSM1	HepG2	-0.258208	0	2	15
MAZ	HepG2	1.05252	170.833	2	15
NR1H2::RXRA	HepG2	-1.6978	6.66716	2	15
NR2F1(var.2)	HepG2	-1.51808	75.6171	2	15
Nr2f6	HepG2	-1.12483	17.0816	2	15
PPARD	HepG2	-1.65903	50.7886	2	15
RXRB	HepG2	-1.9406	19.4544	2	15
RXRG	HepG2	-1.92196	0	2	15
CTCFL	HepG2	-1.55883	0	2	14
KLF14	HepG2	-1.08045	0	2	13
YY2	HepG2	-0.477692	0.0393047	2	13
KLF16	HepG2	0.681274	57.3437	2	11
EGR4	HepG2	0.0192116	0.0906471	2	9
GLIS1	HepG2	-0.00193679	0	2	8
Hic1	HepG2	1.54208	18.6648	2	8
ZNF282	HepG2	0.163274	8.2429	2	7
PAX3(var.2)	HepG2	-1.31849	0	2	6
SPI1	HepG2	1.4871	0.681423	2	6
SPIB	HepG2	1.43812	0.0251598	2	6
FOXA1	HepG2	1.34668	21.3053	2	5
FOXA2	HepG2	1.32486	8.20606	2	5
FOXA3	HepG2	1.31865	38.6926	2	5
FOXD1	HepG2	1.40663	0.568763	2	5
Foxf1	HepG2	1.55902	0.114734	2	5
FOXF2	HepG2	1.72423	0.0439552	2	5
FOXG1	HepG2	1.94869	0	2	5
FOXI1	HepG2	1.45752	0	2	5
Foxj2	HepG2	1.16098	1.37477	2	5
Foxj3	HepG2	1.42644	6.45048	2	5
FOXK1	HepG2	1.54348	17.1769	2	5
FOXK2	HepG2	1.46168	29.3237	2	5
FOXL1	HepG2	1.34571	0	2	5
Foxl2	HepG2	1.56349	0	2	5
Foxo1	HepG2	1.44701	8.6723	2	5
FOXO3	HepG2	1.69075	6.1174	2	5
FOXO4	HepG2	1.12541	4.45799	2	5
FOXO6	HepG2	1.31036	0	2	5
FOXP1	HepG2	1.3413	0.831007	2	5
FOXP2	HepG2	1.98467	0	2	5
FOXP3	HepG2	1.26097	3.11992	2	5
KLF9	HepG2	0.795465	3.63511	2	5
RREB1	HepG2	0.768764	9.88076	2	5
TFAP2A(var.2)	HepG2	-0.114088	0	2	5
TFAP2B	HepG2	-0.0995428	0	2	5
TFAP2C	HepG2	-0.0814344	0	2	5
ZNF682	HepG2	1.03511	0.0707698	2	5
Ar	HepG2	-0.00798146	0.0935834	2	4
Gfi1b	HepG2	-0.632876	0	2	4
NR3C1	HepG2	0.014597	2.38104	2	4
NR3C2	HepG2	0.0127971	0.350624	2	4
Sox11	HepG2	-1.98543	0	2	4
IRF1	HepG2	-0.888375	2.02894	2	2
NR5A1	HepG2	-0.18458	11.9472	2	2
Nr5a2	HepG2	-0.212234	0	2	2
RARA	HepG2	0.140853	14.2593	2	2
FERD3L	HepG2	1.9062	0	1	14
THAP1	HepG2	0.956036	2.10567	1	14
THRB	HepG2	-1.23419	2.39509	1	14
TEAD2	HepG2	-1.45982	14.1576	1	13
KLF4	HepG2	0.837579	0.843258	1	12
KLF5	HepG2	0.627576	2.12363	1	12
Pparg::Rxra	HepG2	-0.821988	5.46621	1	12
ZKSCAN5	HepG2	1.48693	2.19626	1	12
KLF3	HepG2	-1.16032	85.5499	1	10
SP9	HepG2	-0.742071	0	1	10
MTF1	HepG2	-1.55829	9.22302	1	9
ZBTB7C	HepG2	-0.889887	0	1	9
Zic1::Zic2	HepG2	-1.54169	1.12309	1	8
ZNF317	HepG2	1.48349	5.53821	1	8
KLF11	HepG2	0.650349	3.33837	1	7
ATF6	HepG2	-1.97032	11.441	1	6
NFIC::TLX1	HepG2	1.57102	4.60666	1	6
NFIC(var.2)	HepG2	1.99554	8.96717	1	6
NFIX(var.2)	HepG2	1.23632	22.8743	1	6
RFX3	HepG2	1.24367	1.05734	1	6
TFAP2E	HepG2	1.99928	6.32048	1	6
ELF3	HepG2	1.69813	2.68088	1	5
ETV4	HepG2	1.8496	77.8059	1	5
PAX1	HepG2	-1.85186	0	1	5
EOMES	HepG2	1.96967	0	1	4
ISL2	HepG2	-0.408421	3.54402	1	4
KLF10	HepG2	1.79003	10.9118	1	4
MGA	HepG2	1.98621	2.81357	1	4
POU2F1	HepG2	1.46929	2.12126	1	4
Pou5f1::Sox2	HepG2	1.23231	1.00358	1	4
TBX18	HepG2	1.62515	0	1	4
TBX2	HepG2	1.85762	0.749127	1	4
TBX20	HepG2	1.89409	0	1	4
TBX21	HepG2	1.98758	0	1	4
TBX3	HepG2	1.37631	46.5908	1	4
TBX5	HepG2	1.66923	0	1	4
TBX6	HepG2	1.96627	1.35764	1	4
ZNF684	HepG2	-0.593371	0.462765	1	4
Arid5a	HepG2	1.26168	2.67633	1	3
ASCL1	HepG2	1.79663	0.556086	1	3
Ascl2	HepG2	1.83436	0.567767	1	3
ATOH1(var.2)	HepG2	1.99362	0	1	3
DMRTA2	HepG2	-1.94854	1.31695	1	3
DMRTC2	HepG2	-1.86329	0	1	3
EGR1	HepG2	-1.47338	81.2241	1	3
FOXC2	HepG2	0.597756	0	1	3
HES1	HepG2	-1.9648	4.16172	1	3
MYOG	HepG2	1.80782	0	1	3
NHLH1	HepG2	1.97954	0	1	3
Nr1h3::Rxra	HepG2	-0.418301	16.6905	1	3
Nr2e1	HepG2	1.54285	0.0288599	1	3
NRF1	HepG2	1.3685	1.77527	1	3
PROX1	HepG2	0.919858	37.5439	1	3
SOX21	HepG2	-1.54828	0	1	3
Tcf12	HepG2	1.99885	2.41016	1	3
TCFL5	HepG2	-1.99396	5.68708	1	3
YY1	HepG2	-1.97198	10.7853	1	3
ZBTB14	HepG2	-1.74795	1.69402	1	3
Zfx	HepG2	1.87759	2.13818	1	3
CTCF	HepG2	0.416114	2.50847	1	2
EBF1	HepG2	-1.34267	0.0585205	1	2
HES7	HepG2	1.93461	0.619245	1	2
HSF2	HepG2	1.9827	10.7693	1	2
IRF7	HepG2	-0.818989	7.84014	1	2
PKNOX2	HepG2	1.94729	0	1	2
PLAG1	HepG2	1.30391	0.907733	1	2
PPARG	HepG2	-1.38143	0.985802	1	2
REST	HepG2	1.4909	9.62349	1	2
RUNX1	HepG2	0.979348	8.6099	1	2
TBX19	HepG2	1.51173	0.703526	1	2
TBXT	HepG2	1.72951	0	1	2
TFAP2A	HepG2	1.34255	0	1	2
TFAP2C(var.2)	HepG2	1.40574	0	1	2
TGIF1	HepG2	1.92634	2.40102	1	2
TGIF2	HepG2	1.56589	24.672	1	2
USF1	HepG2	1.7398	1.79865	1	2
USF2	HepG2	1.70461	12.8738	1	2
ZNF410	HepG2	1.77491	0.545298	1	2
ZSCAN4	HepG2	-0.99381	0	1	2
ATF2	HepG2	1.72392	3.40064	1	1
BACH2	HepG2	-1.97772	0.0144055	1	1
BARX2	HepG2	0.667124	0	1	1
CENPB	HepG2	1.4517	33.1775	1	1
Dmrt1	HepG2	0.991707	0	1	1
E2F4	HepG2	0.429968	18.2416	1	1
E2F6	HepG2	1.35682	2.98744	1	1
E2F7	HepG2	1.98852	0.378717	1	1
E2F8	HepG2	1.81406	0.0589695	1	1
ELK1	HepG2	-1.89469	3.72601	1	1
ELK3	HepG2	-1.52164	15.2006	1	1
ELK4	HepG2	-1.18148	4.28046	1	1
ERF	HepG2	-1.13565	84.8454	1	1
ERG	HepG2	-1.23136	0	1	1
ESRRA	HepG2	-1.55197	20.0342	1	1
ESRRB	HepG2	-1.96572	0.0822191	1	1
Esrrg	HepG2	-1.95532	0	1	1
ETS1	HepG2	-1.20481	3.77011	1	1
ETV3	HepG2	-1.26999	3.7089	1	1
FEV	HepG2	-1.41	0	1	1
FLI1	HepG2	-1.54641	0	1	1
FOS	HepG2	-1.48018	15.9486	1	1
FOS::JUN	HepG2	-1.07589	16.1967	1	1
FOS::JUN(var.2)	HepG2	1.23062	16.1967	1	1
FOS::JUNB	HepG2	-1.22237	12.3666	1	1
FOS::JUND	HepG2	-1.25158	27.6608	1	1
FOSB::JUNB	HepG2	-1.0227	5.49899	1	1
FOSL1	HepG2	-1.54083	30.0639	1	1
FOSL1::JUN	HepG2	-1.08498	23.2543	1	1
FOSL1::JUNB	HepG2	-0.564264	19.4242	1	1
FOSL2	HepG2	-1.70805	32.1549	1	1
FOSL2::JUN	HepG2	-1.12583	24.2998	1	1
FOSL2::JUNB	HepG2	-1.11334	20.4697	1	1
FOSL2::JUND	HepG2	-1.21044	35.7639	1	1
HES6	HepG2	-1.56511	6.25449	1	1
IRF2	HepG2	-1.46801	69.9581	1	1
IRF3	HepG2	1.9132	13.4886	1	1
IRF4	HepG2	1.87805	0.0732761	1	1
IRF5	HepG2	1.20798	1.55825	1	1
IRF8	HepG2	1.98506	0.0293722	1	1
IRF9	HepG2	1.82736	0.149442	1	1
Isl1	HepG2	-0.84762	0	1	1
JDP2	HepG2	-1.78079	4.27804	1	1
JUN(var.2)	HepG2	-1.46975	16.4448	1	1
JUNB	HepG2	-1.47175	8.78458	1	1
JUND	HepG2	-1.49071	39.373	1	1
MEF2A	HepG2	0.608013	4.81159	1	1
MEF2B	HepG2	1.94435	0.116532	1	1
MEF2C	HepG2	0.543777	0	1	1
MEF2D	HepG2	1.96123	29.908	1	1
NEUROD1	HepG2	1.79136	0	1	1
NEUROG2(var.2)	HepG2	1.73728	0	1	1
NFE2	HepG2	-1.99558	1.10828	1	1
NKX2-2	HepG2	0.620856	0	1	1
NR1D1	HepG2	1.20079	24.9586	1	1
NR1D2	HepG2	0.700231	0.784598	1	1
NR1H4::RXRA	HepG2	0.791907	8.52574	1	1
NR2F2	HepG2	-1.52107	5.19813	1	1
Plagl1	HepG2	-1.37285	0.0645764	1	1
POU4F2	HepG2	-1.28551	0	1	1
POU6F2	HepG2	1.38283	0.0171287	1	1
PPARA::RXRA	HepG2	-0.942285	8.0463	1	1
PRDM1	HepG2	-1.57364	0.0180578	1	1
Ptf1a	HepG2	1.68842	0	1	1
RFX4	HepG2	1.05027	0.183341	1	1
Smad2::Smad3	HepG2	-1.43314	5.68761	1	1
SREBF1	HepG2	-0.572976	9.32498	1	1
SREBF2	HepG2	-0.653329	22.4393	1	1
STAT1::STAT2	HepG2	-1.6624	3.99037	1	1
TAL1::TCF3	HepG2	1.64179	8.19396	1	1
TFDP1	HepG2	1.61417	2.30661	1	1
THRB(var.3)	HepG2	1.88796	2.39509	1	1
ZNF24	HepG2	-0.883464	3.40731	1	1
ZNF460	SGBS_diff	0.0554379	0.184137	4	19
MAZ	SGBS_diff	1.02012	165.984	4	14
ZNF148	SGBS_diff	0.796746	7.5267	4	14
TEAD2	SGBS_diff	-1.20463	18.7046	3	20
GLIS2	SGBS_diff	0.452188	5.52047	3	8
RFX3	SGBS_diff	0.58223	0.49848	3	8
NFATC3	SGBS_diff	1.4527	13.2469	2	12
NFATC4	SGBS_diff	1.72071	7.97814	2	12
Klf12	SGBS_diff	-0.503587	1.2508	2	11
KLF4	SGBS_diff	0.879348	16.2182	2	11
KLF5	SGBS_diff	0.752243	1.92007	2	11
Pparg::Rxra	SGBS_diff	-0.885061	104.214	2	11
ZKSCAN5	SGBS_diff	1.47913	6.60833	2	11
Ar	SGBS_diff	1.92829	3.16044	2	10
NR3C1	SGBS_diff	1.98146	18.1844	2	10
NR3C2	SGBS_diff	1.99244	1.11103	2	10
SP3	SGBS_diff	-1.96124	8.47594	2	10
TFAP2A(var.2)	SGBS_diff	-0.0685721	0.285651	2	9
ZNF684	SGBS_diff	-0.292532	1.79865	2	9
SOX13	SGBS_diff	-4.44089e-16	9.35107	2	8
SOX2	SGBS_diff	0	0	2	8
ZNF16	SGBS_diff	1.74239	2.58475	2	8
GLIS1	SGBS_diff	1.38719	9.15054	2	7
GLIS3	SGBS_diff	1.1768	2.23995	2	7
NR2C1	SGBS_diff	-1.74626	7.11016	2	7
SP2	SGBS_diff	0.691127	9.60871	2	7
ATF6	SGBS_diff	-1.97122	17.0194	2	6
KLF14	SGBS_diff	-1.83038	0.0916982	2	6
SP1	SGBS_diff	-1.88241	22.5866	2	6
SP4	SGBS_diff	-1.84211	1.51701	2	6
Sox6	SGBS_diff	1.48044	0.0261444	2	5
SPI1	SGBS_diff	-0.33764	0.0163206	2	4
YY2	SGBS_diff	-0.64021	2.86793	2	4
ZFP42	SGBS_diff	0.0118459	0	2	4
ISL2	SGBS_diff	-0.408421	0.0720318	2	3
ZIC1	SGBS_diff	-0.443952	0.0267489	2	3
FOXA1	SGBS_diff	0.171886	0.120887	2	2
FOXA2	SGBS_diff	0.315476	0	2	2
FOXA3	SGBS_diff	0.251377	0.00628501	2	2
FOXD1	SGBS_diff	0.132812	77.2232	2	2
Foxf1	SGBS_diff	0.138306	7.50364	2	2
FOXF2	SGBS_diff	0.211053	0.743744	2	2
FOXG1	SGBS_diff	0	0.00754914	2	2
FOXI1	SGBS_diff	0.166063	0	2	2
Foxj2	SGBS_diff	-0.320217	7.37991	2	2
Foxj3	SGBS_diff	0.187961	19.3865	2	2
FOXK1	SGBS_diff	0.122201	7.86567	2	2
FOXK2	SGBS_diff	0.281638	20.906	2	2
FOXL1	SGBS_diff	0.124577	4.22548	2	2
Foxl2	SGBS_diff	0.216355	0.0184661	2	2
Foxo1	SGBS_diff	-0.342347	56.662	2	2
FOXO3	SGBS_diff	-0.0380019	26.0263	2	2
FOXO4	SGBS_diff	-0.0381481	11.0185	2	2
FOXO6	SGBS_diff	-0.180733	0.0340374	2	2
FOXP1	SGBS_diff	0.24822	0.461054	2	2
FOXP2	SGBS_diff	0.0560245	0.403757	2	2
FOXP3	SGBS_diff	0.327551	0.398255	2	2
LEF1	SGBS_diff	-1.54642	0.00889256	2	2
TCF7L1	SGBS_diff	-1.21372	18.542	2	2
REST	SGBS_diff	1.77928	8.96771	1	13
IRF3	SGBS_diff	1.94681	12.9016	1	10
IRF4	SGBS_diff	1.9082	0.404473	1	10
IRF8	SGBS_diff	1.99253	0.827751	1	10
ZNF740	SGBS_diff	1.2947	14.1859	1	10
TEAD1	SGBS_diff	-1.71486	34.6529	1	8
TEAD3	SGBS_diff	-1.99964	21.5589	1	8
TEAD4	SGBS_diff	-1.60251	1.00654	1	8
GLI2	SGBS_diff	0.982564	1.23301	1	6
GLI3	SGBS_diff	0.608343	4.77915	1	6
INSM1	SGBS_diff	0.677907	0	1	6
KLF16	SGBS_diff	0.681274	15.8638	1	6
KLF9	SGBS_diff	0.565748	10.795	1	6
NFYA	SGBS_diff	1.63652	27.3746	1	6
NFYB	SGBS_diff	1.73585	12.7302	1	6
NFYC	SGBS_diff	1.29954	15.0128	1	6
NR2F1(var.3)	SGBS_diff	-1.76816	14.415	1	6
NR2F6(var.3)	SGBS_diff	-1.70689	103.59	1	6
Rarg(var.2)	SGBS_diff	-1.95492	4.75597	1	6
RREB1	SGBS_diff	0.768764	12.1361	1	6
Hic1	SGBS_diff	1.52947	9.93037	1	5
RFX7	SGBS_diff	1.84274	4.6202	1	5
ZNF341	SGBS_diff	1.19456	1.79245	1	5
EOMES	SGBS_diff	1.96967	0.00375395	1	4
HES1	SGBS_diff	-1.9648	3.88268	1	4
KLF10	SGBS_diff	1.79003	23.2172	1	4
MGA	SGBS_diff	1.98621	1.89048	1	4
MTF1	SGBS_diff	1.28854	6.4735	1	4
NFE2L1	SGBS_diff	-0.619168	172.747	1	4
PKNOX2	SGBS_diff	0.430595	1.16918	1	4
SOX14	SGBS_diff	1.51589	0	1	4
Sox17	SGBS_diff	1.47826	0	1	4
SOX8	SGBS_diff	1.47821	0.019795	1	4
TBX18	SGBS_diff	1.62515	5.66821	1	4
TBX2	SGBS_diff	1.85762	5.72902	1	4
TBX20	SGBS_diff	1.89409	0	1	4
TBX21	SGBS_diff	1.98758	0.0207063	1	4
TBX3	SGBS_diff	1.37631	21.468	1	4
TBX5	SGBS_diff	1.66923	3.05274	1	4
TBX6	SGBS_diff	1.96627	1.16076	1	4
TCFL5	SGBS_diff	-1.99396	21.9704	1	4
TFAP2A	SGBS_diff	1.34255	0.285651	1	4
TFAP2B	SGBS_diff	0.497714	0	1	4
TFAP2C	SGBS_diff	0.407172	0.00679953	1	4
TFAP2C(var.2)	SGBS_diff	1.40574	0.00679953	1	4
TGIF1	SGBS_diff	0.853366	6.06666	1	4
ZNF282	SGBS_diff	1.5844	16.5962	1	4
E2F1	SGBS_diff	-1.96477	3.08992	1	3
ELF3	SGBS_diff	-1.0895	0.0291492	1	3
ETV4	SGBS_diff	-1.89434	1.08885	1	3
PLAG1	SGBS_diff	-0.554218	4.68345	1	3
PROX1	SGBS_diff	-1.79267	0.0113669	1	3
RXRA::VDR	SGBS_diff	0.969628	19.9107	1	3
Znf281	SGBS_diff	1.64517	9.53562	1	3
BCL6B	SGBS_diff	1.43125	0.006194	1	2
CTCFL	SGBS_diff	-1.43264	0.0431616	1	2
E2F7	SGBS_diff	1.98852	0.32484	1	2
E2F8	SGBS_diff	1.81302	0.912928	1	2
Hmx2	SGBS_diff	0.51703	0.0999382	1	2
MAFF	SGBS_diff	0.498746	8.21521	1	2
MAFG	SGBS_diff	0.417209	26.1721	1	2
NFIC::TLX1	SGBS_diff	1.57102	21.1571	1	2
NFIC(var.2)	SGBS_diff	1.99554	42.3117	1	2
NFIX(var.2)	SGBS_diff	1.23632	83.0229	1	2
NKX2-3	SGBS_diff	-1.98744	0.0032865	1	2
NKX2-8	SGBS_diff	-1.83322	0	1	2
Nkx3-1	SGBS_diff	-1.84725	1.48818	1	2
Nkx3-2	SGBS_diff	-1.74037	0.157045	1	2
POU3F4	SGBS_diff	1.15937	0	1	2
RFX2	SGBS_diff	-0.840074	2.55264	1	2
Sox1	SGBS_diff	0.918701	0.0118815	1	2
Sox11	SGBS_diff	1.98543	0.00678016	1	2
SOX21	SGBS_diff	1.57576	0	1	2
THAP11	SGBS_diff	-1.71946	29.3541	1	2
ZNF75D	SGBS_diff	-1.85694	5.15031	1	2
ASCL1	SGBS_diff	1.79663	0.0219081	1	1
Ascl2	SGBS_diff	1.83436	0	1	1
Atf1	SGBS_diff	-1.98798	11.8621	1	1
ATOH1(var.2)	SGBS_diff	1.99362	0	1	1
BARHL2	SGBS_diff	0.806837	0	1	1
CENPB	SGBS_diff	1.4517	49.0626	1	1
CREB3	SGBS_diff	-1.8521	58.0456	1	1
CREB3L1	SGBS_diff	-1.64298	28.2628	1	1
CREB3L4	SGBS_diff	-1.27351	4.0299	1	1
ESR2	SGBS_diff	-1.85587	0.655234	1	1
Gfi1b	SGBS_diff	-0.551777	0.00112422	1	1
IRF1	SGBS_diff	-1.60435	5.58475	1	1
IRF2	SGBS_diff	-1.46801	14.1969	1	1
MAF	SGBS_diff	1.56837	0.202814	1	1
MAFA	SGBS_diff	1.40136	0.205528	1	1
MYOG	SGBS_diff	1.80782	0.00455356	1	1
NHLH1	SGBS_diff	1.97954	19.3807	1	1
NR1D1	SGBS_diff	-1.88242	21.6451	1	1
NR1H2::RXRA	SGBS_diff	-1.6978	25.0174	1	1
NR1H4	SGBS_diff	-1.39766	0.149418	1	1
NR2F1(var.2)	SGBS_diff	-1.51998	14.415	1	1
Nr2f6	SGBS_diff	-1.10099	103.59	1	1
NR5A1	SGBS_diff	0.877683	0	1	1
Nr5a2	SGBS_diff	1.44058	0	1	1
PAX5	SGBS_diff	-1.32606	0.154914	1	1
PPARD	SGBS_diff	-1.64683	25.8495	1	1
PRDM4	SGBS_diff	-1.16126	13.1366	1	1
Rxra	SGBS_diff	-1.8449	27.6336	1	1
RXRB	SGBS_diff	-1.95768	27.4302	1	1
RXRG	SGBS_diff	-1.94198	1.38489	1	1
SPIB	SGBS_diff	0.906757	0	1	1
STAT1::STAT2	SGBS_diff	-1.6624	96.5314	1	1
Tcf12	SGBS_diff	1.99885	16.7678	1	1
THAP1	SGBS_diff	0.956036	8.30881	1	1
THRB	SGBS_diff	-1.23419	2.80227	1	1
THRB(var.3)	SGBS_diff	1.88796	2.80227	1	1
VEZF1	SGBS_diff	-1.96041	14.496	1	1
XBP1	SGBS_diff	-1.92758	65.6683	1	1
ZBTB26	SGBS_diff	-1.69911	4.05992	1	1
ZBTB7C	SGBS_diff	0.878855	0.0301589	1	1
Zic2	SGBS_diff	0.922749	0	1	1
SP3	SGBS_undiff	-1.33358	15.5637	4	14
GLIS3	SGBS_undiff	0.794414	7.4329	4	8
ZNF460	SGBS_undiff	0.163516	0.41926	4	7
Klf12	SGBS_undiff	0.0742446	6.91391	3	10
SP1	SGBS_undiff	-1.12952	24.9947	3	8
SP4	SGBS_undiff	-0.871065	2.80187	3	8
GLIS1	SGBS_undiff	0.644449	2.37382	3	6
GLIS2	SGBS_undiff	0.338847	106.78	3	6
TFAP2A(var.2)	SGBS_undiff	-0.163886	2.49216	3	6
ZIC1	SGBS_undiff	-0.813663	0.16422	2	19
NR2C1	SGBS_undiff	-1.74684	7.62859	2	8
KLF10	SGBS_undiff	1.42701	199.978	2	7
KLF16	SGBS_undiff	0.684638	45.7429	2	7
KLF9	SGBS_undiff	0.762255	55.8382	2	7
SP2	SGBS_undiff	0.346244	26.4683	2	7
EGR3	SGBS_undiff	1.05843	47.6932	2	6
KLF14	SGBS_undiff	-0.902523	0.0133306	2	6
INSM1	SGBS_undiff	0.879873	0	2	5
KLF15	SGBS_undiff	-1.98148	1.16969	2	5
RFX3	SGBS_undiff	0.582585	0.589854	2	5
SP9	SGBS_undiff	0.0316256	0.0675246	2	5
TFAP2B	SGBS_undiff	-0.0995428	0	2	5
TFAP2C	SGBS_undiff	-0.0814344	0.0130686	2	5
CENPB	SGBS_undiff	1.61972	126.381	2	3
KLF3	SGBS_undiff	-0.127953	23.6765	2	3
THAP1	SGBS_undiff	0.167621	18.0564	2	2
REST	SGBS_undiff	1.77928	35.9707	1	15
CTCF	SGBS_undiff	-1.75334	12.2529	1	13
ZBTB7A	SGBS_undiff	-1.50301	47.0398	1	10
Zic2	SGBS_undiff	1.63823	0.071444	1	6
NRF1	SGBS_undiff	1.3685	8.89126	1	5
Zfx	SGBS_undiff	1.87759	5.56769	1	5
Ar	SGBS_undiff	1.97827	0.23671	1	4
E2F1	SGBS_undiff	-1.96477	10.6753	1	4
EOMES	SGBS_undiff	1.96967	0.00215499	1	4
GLI2	SGBS_undiff	0.982564	24.8051	1	4
GLI3	SGBS_undiff	0.608343	6.89564	1	4
MGA	SGBS_undiff	1.98621	2.61818	1	4
NR3C1	SGBS_undiff	1.99138	42.384	1	4
NR3C2	SGBS_undiff	1.99807	1.7505	1	4
RREB1	SGBS_undiff	0.768764	8.42935	1	4
SOX14	SGBS_undiff	1.51589	0	1	4
SOX8	SGBS_undiff	1.47821	1.29496	1	4
TBX18	SGBS_undiff	1.62515	6.29641	1	4
TBX2	SGBS_undiff	1.85762	25.5973	1	4
TBX20	SGBS_undiff	1.89409	0.00420195	1	4
TBX21	SGBS_undiff	1.98758	0	1	4
TBX3	SGBS_undiff	1.37631	59.4634	1	4
TBX5	SGBS_undiff	1.66923	8.78678	1	4
TBX6	SGBS_undiff	1.96627	0.202071	1	4
TFAP4	SGBS_undiff	0.584326	1.08476	1	4
ZBTB7C	SGBS_undiff	0.878855	0	1	4
ZNF16	SGBS_undiff	1.97116	3.80074	1	4
ZNF282	SGBS_undiff	1.5844	17.2753	1	4
ZNF684	SGBS_undiff	-0.593371	1.48824	1	4
ATF6	SGBS_undiff	-1.97032	31.0492	1	3
EGR2	SGBS_undiff	1.42697	9.49352	1	3
EGR4	SGBS_undiff	0.686822	0.358458	1	3
Hic1	SGBS_undiff	1.52947	59.3342	1	3
IRF3	SGBS_undiff	1.94681	24.5368	1	3
IRF4	SGBS_undiff	1.9082	0.00264968	1	3
IRF8	SGBS_undiff	1.99253	0	1	3
Klf1	SGBS_undiff	0.890385	0.00489053	1	3
KLF11	SGBS_undiff	1.12979	4.92227	1	3
KLF13	SGBS_undiff	1.93794	32.2024	1	3
KLF17	SGBS_undiff	-1.812	0.189904	1	3
KLF6	SGBS_undiff	0.979161	71.6013	1	3
MTF1	SGBS_undiff	-1.55829	12.8251	1	3
NFATC3	SGBS_undiff	1.65637	7.64888	1	3
NFATC4	SGBS_undiff	1.89133	24.0757	1	3
NFIC	SGBS_undiff	1.0514	56.6241	1	3
SP8	SGBS_undiff	0.884233	0	1	3
TFAP2E	SGBS_undiff	1.99928	0.765724	1	3
Gfi1b	SGBS_undiff	-0.551777	0	1	2
ISL2	SGBS_undiff	-0.408421	0.104639	1	2
MAFF	SGBS_undiff	0.498746	32.2947	1	2
MAFG	SGBS_undiff	0.417209	52.341	1	2
NKX2-3	SGBS_undiff	-1.98744	0	1	2
NKX2-8	SGBS_undiff	-1.83322	0.00617875	1	2
Nkx3-1	SGBS_undiff	-1.84725	8.15665	1	2
Nkx3-2	SGBS_undiff	-1.74037	0.0363483	1	2
NR1I3	SGBS_undiff	1.99975	4.15766	1	2
POU3F4	SGBS_undiff	1.15937	0	1	2
RARB(var.3)	SGBS_undiff	1.35898	2.59813	1	2
RARG(var.3)	SGBS_undiff	1.56031	27.2613	1	2
RFX2	SGBS_undiff	-0.840074	1.76973	1	2
RUNX3	SGBS_undiff	-1.58959	0.0676065	1	2
RXRB(var.2)	SGBS_undiff	1.33594	28.0497	1	2
SIX2	SGBS_undiff	-0.583891	0.596881	1	2
Sox1	SGBS_undiff	1.27905	0	1	2
TFAP2A	SGBS_undiff	1.34255	2.49216	1	2
TFAP2C(var.2)	SGBS_undiff	1.40574	0.0130686	1	2
ASCL1	SGBS_undiff	1.79663	0.00631602	1	1
Ascl2	SGBS_undiff	1.83436	0.0170165	1	1
ATF4	SGBS_undiff	1.88339	460.407	1	1
ATOH1(var.2)	SGBS_undiff	1.99362	0	1	1
Crx	SGBS_undiff	-1.99387	0	1	1
FOXA1	SGBS_undiff	1.35596	0.0283216	1	1
FOXA2	SGBS_undiff	1.41147	0.00299324	1	1
FOXA3	SGBS_undiff	1.36365	0.0184472	1	1
FOXD1	SGBS_undiff	1.3485	178.865	1	1
FOXE1	SGBS_undiff	1.93012	10.6158	1	1
Foxf1	SGBS_undiff	1.63336	31.5246	1	1
FOXF2	SGBS_undiff	1.72423	9.21028	1	1
FOXG1	SGBS_undiff	1.94869	0.0483293	1	1
FOXI1	SGBS_undiff	1.33479	0.0573307	1	1
Foxj2	SGBS_undiff	1.00194	15.5636	1	1
Foxj3	SGBS_undiff	1.40189	19.5884	1	1
FOXK1	SGBS_undiff	1.54992	7.70771	1	1
FOXK2	SGBS_undiff	1.57047	21.5021	1	1
FOXL1	SGBS_undiff	1.21193	40.9683	1	1
Foxl2	SGBS_undiff	1.5683	0.179802	1	1
Foxo1	SGBS_undiff	1.31007	1.03209	1	1
FOXO3	SGBS_undiff	1.62379	24.6274	1	1
FOXO4	SGBS_undiff	0.983658	9.23779	1	1
FOXO6	SGBS_undiff	1.20505	0.00328551	1	1
FOXP1	SGBS_undiff	1.40789	3.05397	1	1
FOXP2	SGBS_undiff	1.98467	0.0757514	1	1
FOXP3	SGBS_undiff	1.23943	0.192963	1	1
GATA1	SGBS_undiff	-1.46743	0	1	1
Hand1::Tcf3	SGBS_undiff	0.99561	21.7081	1	1
Hmx2	SGBS_undiff	0.532367	0	1	1
Hmx3	SGBS_undiff	0.527843	0.142704	1	1
HNF4A	SGBS_undiff	-1.39259	0.0128482	1	1
HNF4G	SGBS_undiff	-1.4021	0.00489985	1	1
HSF4	SGBS_undiff	1.9679	1.30149	1	1
IKZF1	SGBS_undiff	-1.40373	0.00142569	1	1
IRF1	SGBS_undiff	-1.60435	5.70548	1	1
IRF2	SGBS_undiff	-1.46801	11.2344	1	1
MAZ	SGBS_undiff	-1.73918	158.761	1	1
MYOG	SGBS_undiff	1.80782	0	1	1
NHLH1	SGBS_undiff	1.97954	0.600504	1	1
NR1H2::RXRA	SGBS_undiff	-1.6978	26.3275	1	1
NR2F1(var.2)	SGBS_undiff	-1.51998	5.07253	1	1
Nr2f6	SGBS_undiff	-1.10099	40.5629	1	1
NR5A1	SGBS_undiff	0.877683	0	1	1
Nr5a2	SGBS_undiff	1.44058	0.129995	1	1
PAX1	SGBS_undiff	-1.20091	0.00267635	1	1
PAX9	SGBS_undiff	-1.19149	0.0688152	1	1
PBX3	SGBS_undiff	1.3024	12.6741	1	1
PKNOX1	SGBS_undiff	1.3311	16.7199	1	1
PLAG1	SGBS_undiff	1.30391	1.86458	1	1
POU1F1	SGBS_undiff	-1.33815	0	1	1
POU2F3	SGBS_undiff	-1.34588	0.0164498	1	1
PPARD	SGBS_undiff	-1.64683	51.7441	1	1
RARA	SGBS_undiff	-0.694988	87.9184	1	1
Rarb	SGBS_undiff	-1.53205	2.59813	1	1
Rarg	SGBS_undiff	-1.58939	27.2613	1	1
Rxra	SGBS_undiff	-1.8449	10.7946	1	1
RXRB	SGBS_undiff	-1.95768	28.0497	1	1
RXRG	SGBS_undiff	-1.94198	0.00582313	1	1
SPI1	SGBS_undiff	1.29576	0.0076159	1	1
SPIB	SGBS_undiff	0.906757	0	1	1
STAT1::STAT2	SGBS_undiff	-1.6624	178.855	1	1
Tcf12	SGBS_undiff	1.99885	25.6138	1	1
TCF7L1	SGBS_undiff	-0.421147	40.331	1	1
THRB	SGBS_undiff	-1.23419	0.119396	1	1
THRB(var.3)	SGBS_undiff	1.88796	0.119396	1	1
VEZF1	SGBS_undiff	-1.96041	26.9334	1	1
YY2	SGBS_undiff	1.47252	2.6835	1	1
ZFP42	SGBS_undiff	-1.28166	0.00293793	1	1
ZIC4	SGBS_undiff	-1.49041	0.0484201	1	1
ZNF148	SGBS_undiff	-1.40079	13.2676	1	1

## Sheet: ESM_Table 8
Transcription_Factor	motif_yes_chip_yes	motif_yes_chip_no	motif_no_chip_yes	motif_no_chip_no	fisher_p	bonferroni	precision			RS_Number	tf_accession	peak_location	File.assembly	Experiment.target	Biosample.term.name
GABPA	1	0	389	78	0.833333	1	1			rs12041740	ENCFF002NRK	chr8:94949557-94950317	GRCh38	ASH2L-human	HepG2
HNF4A	2	0	278	188	0.357437	1	1			rs2295079	ENCFF002NRK	chr14:58330791-58331551	GRCh38	ASH2L-human	HepG2
IRF2	3	0	376	89	0.530303	1	1			rs2295079	ENCFF002NRK	chr14:58331043-58331803	GRCh38	ASH2L-human	HepG2
MGA	4	0	221	243	0.052685	1	1			rs10916780	ENCFF002NRK	chr2:43000588-43001348	GRCh38	ASH2L-human	HepG2
NFIB	1	0	55	412	0.119658	1	1			rs3008235	ENCFF002NRK	chr2:218293086-218293617	GRCh38	ASH2L-human	HepG2
NRF1	1	0	350	117	0.75	1	1			rs3008235	ENCFF002NRK	chr2:218293086-218293635	GRCh38	ASH2L-human	HepG2
PBX1	1	0	36	431	0.0790598	1	1			rs1414419	ENCFF002NRK	chr7:90173246-90173580	GRCh38	ASH2L-human	HepG2
SIX1	2	0	53	413	0.0135892	1	1			rs6691249	ENCFF002NRK	chr2:208025183-208025797	GRCh38	ASH2L-human	HepG2
TBX3	2	0	303	163	0.424239	1	1			rs6691249	ENCFF002NRK	chr2:208025183-208025804	GRCh38	ASH2L-human	HepG2
TCF7L2	1	0	235	232	0.504274	1	1			rs116475050	ENCFF002NRK	chr1:155261850-155262610	GRCh38	ASH2L-human	HepG2
TEAD3	1	0	305	162	0.653846	1	1			rs2269240	ENCFF002NRK	chr15:52780366-52781126	GRCh38	ASH2L-human	HepG2
USF1	3	0	267	198	0.191118	1	1			rs2269239	ENCFF002NRK	chr13:30464079-30464839	GRCh38	ASH2L-human	HepG2
ZBTB26	1	0	385	82	0.824786	1	1			rs2269239	ENCFF002NRK	chr13:30464307-30465067	GRCh38	ASH2L-human	HepG2
ZBTB7A	2	0	309	157	0.441123	1	1			rs41276588	ENCFF002NRK	chr17:42760342-42761102	GRCh38	ASH2L-human	HepG2
ZKSCAN1	1	0	264	203	0.566239	1	1			rs835576	ENCFF002NRK	chr17:42760342-42761102	GRCh38	ASH2L-human	HepG2
ZNF24	3	0	340	125	0.392759	1	1			rs2493410	ENCFF002NRK	chr10:110896711-110897471	GRCh38	ASH2L-human	HepG2
MAZ	7	1	386	74	0.624375	1	0.875			rs1044808	ENCFF002NRK	chr9:94166367-94166635	GRCh38	ASH2L-human	HepG2
SP1	10	2	414	42	0.906488	1	0.833333			rs1044808	ENCFF002NRK	chr9:94166347-94167107	GRCh38	ASH2L-human	HepG2
CTCF	4	1	427	36	0.947717	1	0.8			rs1349532	ENCFF002NRK	chr11:92975258-92976018	GRCh38	ASH2L-human	HepG2
MAFK	3	1	260	204	0.410128	1	0.75			rs1376675	ENCFF002NRK	chr3:88058619-88058936	GRCh38	ASH2L-human	HepG2
ETS1	2	1	309	156	0.73836	1	0.666667			rs72692811	ENCFF002NRK	chr11:65510443-65511203	GRCh38	ASH2L-human	HepG2
NRL	2	1	122	343	0.172816	1	0.666667			rs72692813	ENCFF002NRK	chr1:155305698-155306458	GRCh38	ASH2L-human	HepG2
PBX2	2	1	247	218	0.548114	1	0.666667			rs72692814	ENCFF002NRK	chr1:183080361-183081121	GRCh38	ASH2L-human	HepG2
THAP11	2	1	372	93	0.895797	1	0.666667			rs72692843	ENCFF002NRK	chr2:218312092-218312852	GRCh38	ASH2L-human	HepG2
USF2	2	1	129	336	0.190621	1	0.666667			rs72692843	ENCFF002NRK	chr2:218311703-218312463	GRCh38	ASH2L-human	HepG2
JUN	3	2	386	77	0.964096	1	0.6			rs45548131	ENCFF002NRK	chr9:94160573-94161333	GRCh38	ASH2L-human	HepG2
JUND	3	2	384	79	0.961544	1	0.6			rs45548131	ENCFF002NRK	chr9:94160772-94161532	GRCh38	ASH2L-human	HepG2
KLF16	6	4	386	72	0.987119	1	0.6			rs2242576	ENCFF002NRK	chr11:2097125-2097885	GRCh38	ASH2L-human	HepG2
TBX2	3	2	204	259	0.392329	1	0.6			rs2242576	ENCFF002NRK	chr11:2097331-2098091	GRCh38	ASH2L-human	HepG2
ZFX	3	2	290	173	0.727444	1	0.6			rs12749306	ENCFF002NRK	chr12:123141961-123142721	GRCh38	ASH2L-human	HepG2
ZNF282	3	2	97	366	0.06792	1	0.6			rs11264352	ENCFF002NRK	chr12:123141961-123142721	GRCh38	ASH2L-human	HepG2
EGR1	4	3	277	184	0.712293	1	0.571429			rs7546252	ENCFF002NRK	chr16:56425282-56426042	GRCh38	ASH2L-human	HepG2
RXRB	4	3	330	131	0.892648	1	0.571429			rs7546252	ENCFF002NRK	chr16:56425489-56426249	GRCh38	ASH2L-human	HepG2
KLF9	5	4	344	115	0.949388	1	0.555556			rs2791941	ENCFF002NRK	chr8:22622356-22623116	GRCh38	ASH2L-human	HepG2
NR2F6	7	6	373	82	0.995696	1	0.538462			rs10911205	ENCFF002NRK	chr6:125790244-125791290	GRCh38	ASH2L-human	HepG2
ATF4	1	1	143	323	0.521166	1	0.5			rs4366285	ENCFF002NRK	chr10:97318683-97319443	GRCh38	ASH2L-human	HepG2
CREB1	1	1	362	104	0.950036	1	0.5			rs35812254	ENCFF002NRK	chr11:119057109-119057869	GRCh38	ASH2L-human	HepG2
E2F4	1	1	173	293	0.605858	1	0.5			rs35812254	ENCFF002NRK	chr11:119057310-119058070	GRCh38	ASH2L-human	HepG2
ELF4	1	1	133	333	0.491105	1	0.5			rs2274432	ENCFF002NRK	chr10:13527848-13528608	GRCh38	ASH2L-human	HepG2
ESRRA	1	1	166	300	0.586834	1	0.5			rs2010432	ENCFF002NRK	chr17:37743365-37743622	GRCh38	ASH2L-human	HepG2
JUNB	2	2	139	325	0.350379	1	0.5			rs61817953	ENCFF002NRK	chr1:155285680-155286440	GRCh38	ASH2L-human	HepG2
FOSB	1	1	7	459	0.0339318	1	0.5			rs3747631	ENCFF002NRK	chr1:149917792-149918552	GRCh38	ASH2L-human	HepG2
HNF4G	1	1	254	212	0.793389	1	0.5			rs3747631	ENCFF002NRK	chr1:149917425-149918185	GRCh38	ASH2L-human	HepG2
KLF11	4	4	345	115	0.971831	1	0.5			rs12031912	ENCFF002NRK	chr1:39408865-39409625	GRCh38	ASH2L-human	HepG2
KLF6	2	2	371	93	0.972223	1	0.5			rs4846567	ENCFF002NRK	chr9:136363277-136364037	GRCh38	ASH2L-human	HepG2
NFE2L2	1	1	180	286	0.624435	1	0.5			rs4846567	ENCFF002NRK	chr9:136363479-136364239	GRCh38	ASH2L-human	HepG2
NFYC	1	1	295	171	0.865426	1	0.5			rs2481095	ENCFF002NRK	chr16:56425282-56426042	GRCh38	ASH2L-human	HepG2
NR2F2	1	1	170	296	0.59776	1	0.5			rs2481095	ENCFF002NRK	chr16:56425489-56426249	GRCh38	ASH2L-human	HepG2
PKNOX1	2	2	120	344	0.279468	1	0.5			rs11257655	ENCFF002NRK	chr16:56425282-56426042	GRCh38	ASH2L-human	HepG2
REST	2	2	404	60	0.991936	1	0.5			rs11257655	ENCFF002NRK	chr16:56425489-56426249	GRCh38	ASH2L-human	HepG2
RFX3	3	3	221	241	0.616205	1	0.5			rs59113396	ENCFF002NRK	chr1:26695336-26695892	GRCh38	ASH2L-human	HepG2
SOX13	4	4	391	69	0.996892	1	0.5			rs77661869	ENCFF002NRK	chr19:1652745-1653505	GRCh38	ASH2L-human	HepG2
SRY	1	1	121	345	0.453824	1	0.5			rs10998840	ENCFF002NRK	chr9:122912965-122913519	GRCh38	ASH2L-human	HepG2
TCF12	2	2	358	106	0.960039	1	0.5			rs10998840	ENCFF002NRK	chr9:122912965-122913603	GRCh38	ASH2L-human	HepG2
THRB	3	3	283	179	0.837299	1	0.5			rs827237	ENCFF002NRK	chr6:34223676-34224436	GRCh38	ASH2L-human	HepG2
VEZF1	3	3	152	310	0.31467	1	0.5			rs827237	ENCFF002NRK	chr6:34223922-34224682	GRCh38	ASH2L-human	HepG2
RXRA	9	13	325	121	0.999505	1	0.409091			rs827241	ENCFF002NRK	chr6:41878239-41878999	GRCh38	ASH2L-human	HepG2
E2F8	2	3	200	263	0.716695	1	0.4			rs2675662	ENCFF002NRK	chr6:41878239-41878999	GRCh38	ASH2L-human	HepG2
KLF10	2	3	94	369	0.272855	1	0.4			rs12411493	ENCFF002NRK	chr7:90180165-90180925	GRCh38	ASH2L-human	HepG2
NR2C2	2	3	245	218	0.846622	1	0.4			rs12414178	ENCFF002NRK	chr1:150010403-150010958	GRCh38	ASH2L-human	HepG2
RARA	3	5	315	145	0.984753	1	0.375			rs3824734	ENCFF002NRK	chr10:100101478-100102238	GRCh38	ASH2L-human	HepG2
SP4	4	7	168	289	0.623982	1	0.363636			rs3781229	ENCFF002NRK	chr10:100101254-100101681	GRCh38	ASH2L-human	HepG2
ELF3	1	2	351	114	0.985068	1	0.333333			rs3781229	ENCFF002NRK	chr10:100101478-100102238	GRCh38	ASH2L-human	HepG2
FOSL2	1	2	341	124	0.980824	1	0.333333			rs11189127	ENCFF002NRK	chr16:53768559-53769319	GRCh38	ASH2L-human	HepG2
FOXA1	2	4	374	88	0.998641	1	0.333333			rs633504	ENCFF002NRK	chr1:50977599-50978079	GRCh38	ASH2L-human	HepG2
FOXA3	2	4	321	141	0.98779	1	0.333333			rs633504	ENCFF002NRK	chr1:50976962-50977722	GRCh38	ASH2L-human	HepG2
FOXC1	1	2	139	326	0.656687	1	0.333333			rs10787289	ENCFF002NRK	chr17:78781432-78781859	GRCh38	ASH2L-human	HepG2
FOXO4	2	4	31	431	0.0605212	1	0.333333			rs71486610	ENCFF002NRK	chr19:45668855-45669615	GRCh38	ASH2L-human	HepG2
FOXP1	2	4	326	136	0.989658	1	0.333333			rs71486610	ENCFF002NRK	chr19:45668362-45669122	GRCh38	ASH2L-human	HepG2
HIC2	1	2	98	367	0.510682	1	0.333333			rs10887151	ENCFF002NRK	chr6:34223472-34224232	GRCh38	ASH2L-human	HepG2
ISL2	1	2	154	311	0.701798	1	0.333333			rs10887151	ENCFF002NRK	chr6:34223676-34224436	GRCh38	ASH2L-human	HepG2
JDP2	1	2	40	425	0.240937	1	0.333333			rs7130416	ENCFF002NRK	chr3:138348224-138348984	GRCh38	ASH2L-human	HepG2
MEIS2	1	2	143	322	0.669132	1	0.333333			rs7130416	ENCFF002NRK	chr3:138348426-138349186	GRCh38	ASH2L-human	HepG2
NEUROD1	1	2	47	418	0.277744	1	0.333333			rs7130416	ENCFF002NRK	chr3:138348628-138349388	GRCh38	ASH2L-human	HepG2
NFATC3	1	2	88	377	0.469697	1	0.333333			rs149452246	ENCFF002NRK	chr8:22604746-22605506	GRCh38	ASH2L-human	HepG2
NR2F1	3	6	281	178	0.978448	1	0.333333			rs2237897	ENCFF002NRK	chr8:22604746-22605506	GRCh38	ASH2L-human	HepG2
NR3C1	1	2	157	308	0.710318	1	0.333333			rs75336838	ENCFF002NRK	chr16:28863208-28864230	GRCh38	ASH2L-human	HepG2
NR5A2	1	2	54	411	0.313342	1	0.333333			rs3064075	ENCFF002NRK	chr16:28863208-28864230	GRCh38	ASH2L-human	HepG2
PBX3	1	2	140	325	0.659827	1	0.333333			rs5792235	ENCFF002NRK	chr9:34073998-34074758	GRCh38	ASH2L-human	HepG2
PRDM1	1	2	38	427	0.230196	1	0.333333			rs99780	ENCFF002NRK	chr1:204506308-204507068	GRCh38	ASH2L-human	HepG2
TFDP1	1	2	346	119	0.983035	1	0.333333			rs1346	ENCFF002NRK	chr1:36323751-36324511	GRCh38	ASH2L-human	HepG2
ZEB1	1	2	132	333	0.634164	1	0.333333			rs1552224	ENCFF002NRK	chr2:165720350-165721110	GRCh38	ASH2L-human	HepG2
ZNF143	2	4	199	263	0.811451	1	0.333333			rs11603334	ENCFF002NRK	chr6:43847813-43848573	GRCh38	ASH2L-human	HepG2
ZNF317	1	2	132	333	0.634164	1	0.333333			rs643807	ENCFF002NRK	chr12:6608093-6608853	GRCh38	ASH2L-human	HepG2
ZNF341	1	2	98	367	0.510682	1	0.333333			rs643807	ENCFF002NRK	chr12:6608334-6609094	GRCh38	ASH2L-human	HepG2
FOXJ3	2	5	121	340	0.587931	1	0.285714			rs1440980	ENCFF002NRK	chr1:6613503-6614263	GRCh38	ASH2L-human	HepG2
ATF6	1	3	78	386	0.523922	1	0.25			rs1440980	ENCFF002NRK	chr1:6613234-6613994	GRCh38	ASH2L-human	HepG2
BACH1	1	3	98	366	0.614859	1	0.25			rs3758711	ENCFF002NRK	chr1:6613503-6614263	GRCh38	ASH2L-human	HepG2
FOSL1	1	3	133	331	0.74192	1	0.25			rs3758711	ENCFF002NRK	chr1:6613234-6613994	GRCh38	ASH2L-human	HepG2
IKZF1	1	3	276	188	0.972773	1	0.25			rs56228827	ENCFF002NRK	chr10:79335547-79336307	GRCh38	ASH2L-human	HepG2
IRF1	1	3	112	352	0.670278	1	0.25			rs10160769	ENCFF002NRK	chr10:79335547-79336307	GRCh38	ASH2L-human	HepG2
MAFF	1	3	179	285	0.85774	1	0.25			rs10160769	ENCFF002NRK	chr10:79335096-79335856	GRCh38	ASH2L-human	HepG2
MEF2B	1	3	73	391	0.49887	1	0.25			rs12290350	ENCFF002NRK	chr16:69820772-69821532	GRCh38	ASH2L-human	HepG2
MEF2D	1	3	123	341	0.709443	1	0.25			rs11217133	ENCFF002NRK	chr12:123075284-123076044	GRCh38	ASH2L-human	HepG2
NFE2L1	1	3	55	409	0.400424	1	0.25			rs1786141	ENCFF002NRK	chr8:134765437-134766197	GRCh38	ASH2L-human	HepG2
NR5A1	1	3	81	383	0.538495	1	0.25			rs1786141	ENCFF002NRK	chr8:134765688-134766448	GRCh38	ASH2L-human	HepG2
OSR1	1	3	2	462	0.0254765	1	0.25			rs1784460	ENCFF002NRK	chr8:134765437-134766197	GRCh38	ASH2L-human	HepG2
RREB1	2	6	88	372	0.475003	1	0.25			rs1784460	ENCFF002NRK	chr8:134765688-134766448	GRCh38	ASH2L-human	HepG2
SOX6	1	3	252	212	0.95613	1	0.25			rs1784459	ENCFF002NRK	chr9:123087253-123088013	GRCh38	ASH2L-human	HepG2
ZNF281	3	9	135	321	0.738027	1	0.25			rs1784461	ENCFF002NRK	chr2:164697446-164698206	GRCh38	ASH2L-human	HepG2
PPARG	2	7	302	157	0.998723	1	0.222222			rs1784461	ENCFF002NRK	chr2:164697651-164698411	GRCh38	ASH2L-human	HepG2
E2F6	1	4	170	293	0.898336	1	0.2			rs12322604	ENCFF002NRK	chr1:155277191-155277951	GRCh38	ASH2L-human	HepG2
E2F7	1	4	12	451	0.131918	1	0.2			rs12322604	ENCFF002NRK	chr1:155277390-155278150	GRCh38	ASH2L-human	HepG2
MAFG	1	4	37	426	0.346437	1	0.2			rs59436997	ENCFF002NRK	chr11:76782740-76783500	GRCh38	ASH2L-human	HepG2
STAT1	1	4	67	396	0.545554	1	0.2			rs852816	ENCFF002NRK	chr15:63600398-63601158	GRCh38	ASH2L-human	HepG2
WT1	2	8	46	412	0.273512	1	0.2			rs894737	ENCFF002NRK	chr2:67397168-67397871	GRCh38	ASH2L-human	HepG2
ZSCAN4	1	4	31	432	0.299324	1	0.2			rs894736	ENCFF002NRK	chr2:207970295-207971055	GRCh38	ASH2L-human	HepG2
KLF15	2	9	62	395	0.457527	1	0.181818			rs2071449	ENCFF002NRK	chr3:152385421-152386181	GRCh38	ASH2L-human	HepG2
SP2	2	9	156	301	0.931159	1	0.181818			rs2071449	ENCFF002NRK	chr3:152385621-152386381	GRCh38	ASH2L-human	HepG2
ETV4	1	5	327	135	0.999336	1	0.166667			rs2197973	ENCFF002NRK	chr5:55691095-55691855	GRCh38	ASH2L-human	HepG2
FOXA2	1	5	306	156	0.998442	1	0.166667			rs2197973	ENCFF002NRK	chr5:55691318-55692078	GRCh38	ASH2L-human	HepG2
FOXK1	1	5	154	308	0.91193	1	0.166667			rs2197973	ENCFF002NRK	chr5:55691534-55692294	GRCh38	ASH2L-human	HepG2
FOXK2	1	5	171	291	0.937179	1	0.166667			rs55834317	ENCFF002NRK	chr6:43838114-43838874	GRCh38	ASH2L-human	HepG2
GLIS2	2	10	121	335	0.8674	1	0.166667			rs79310463	ENCFF002NRK	chr8:94948210-94948970	GRCh38	ASH2L-human	HepG2
ZIC2	1	5	120	342	0.835713	1	0.166667			rs79310463	ENCFF002NRK	chr8:94947951-94948711	GRCh38	ASH2L-human	HepG2
SP3	2	11	112	343	0.866019	1	0.153846			rs79310463	ENCFF002NRK	chr8:94948417-94949177	GRCh38	ASH2L-human	HepG2
FOXO1	1	6	113	348	0.860377	1	0.142857			rs58639682	ENCFF002NRK	chr6:41038932-41039692	GRCh38	ASH2L-human	HepG2
GLIS1	1	6	118	343	0.873719	1	0.142857			rs3900976	ENCFF002NRK	chr2:218270187-218270947	GRCh38	ASH2L-human	HepG2
TFAP2B	1	7	105	355	0.874108	1	0.125			rs4148856	ENCFF002NRK	chr2:43210408-43211168	GRCh38	ASH2L-human	HepG2
ZNF148	1	10	73	384	0.852766	1	0.0909091			rs1727294	ENCFF002NRK	chr1:149899343-149900103	GRCh38	ASH2L-human	HepG2
ZNF460	1	21	50	396	0.925787	1	0.0454545			rs1716168	ENCFF002NRK	chr1:149899343-149900103	GRCh38	ASH2L-human	HepG2
AR	0	3	8	457	1	1	0			rs7978610	ENCFF002NRK	chr1:149899343-149900103	GRCh38	ASH2L-human	HepG2
ATF1	0	2	270	196	1	1	0			rs12823740	ENCFF002NRK	chr22:35301192-35301952	GRCh38	ASH2L-human	HepG2
ATF2	0	1	215	252	1	1	0			rs12823740	ENCFF002NRK	chr22:35301393-35302153	GRCh38	ASH2L-human	HepG2
BACH2	0	5	2	461	1	1	0			rs3759468	ENCFF002NRK	chr19:49512976-49513736	GRCh38	ASH2L-human	HepG2
BATF	0	2	13	453	1	1	0			rs3759468	ENCFF002NRK	chr19:49513177-49513937	GRCh38	ASH2L-human	HepG2
BCL6B	0	2	3	463	1	1	0			rs373924172	ENCFF002NRK	chr2:67650528-67651288	GRCh38	ASH2L-human	HepG2
BHLHA15	0	1	66	401	1	1	0			rs927483	ENCFF002NRK	chr11:76783411-76784171	GRCh38	ASH2L-human	HepG2
CDX4	0	2	1	465	1	1	0			rs927483	ENCFF002NRK	chr11:76783649-76784409	GRCh38	ASH2L-human	HepG2
CEBPA	0	1	254	213	1	1	0			rs927483	ENCFF002NRK	chr11:76783850-76784610	GRCh38	ASH2L-human	HepG2
CEBPD	0	1	49	418	1	1	0			rs927484	ENCFF002NRK	chr11:76783411-76784171	GRCh38	ASH2L-human	HepG2
CEBPG	0	1	292	175	1	1	0			rs927484	ENCFF002NRK	chr11:76783649-76784409	GRCh38	ASH2L-human	HepG2
CREB3	0	2	96	370	1	1	0			rs927484	ENCFF002NRK	chr11:76783850-76784610	GRCh38	ASH2L-human	HepG2
CREB3L1	0	2	71	395	1	1	0			rs9562987	ENCFF002NRK	chr3:160413445-160414205	GRCh38	ASH2L-human	HepG2
CTCFL	0	10	17	441	1	1	0			rs963740	ENCFF002NRK	chr3:160413445-160414205	GRCh38	ASH2L-human	HepG2
CUX1	0	2	41	425	1	1	0			rs1215468	ENCFF002NRK	chr14:103528548-103529308	GRCh38	ASH2L-human	HepG2
DMBX1	0	1	27	440	1	1	0			rs1215451	ENCFF002NRK	chr2:202178142-202178902	GRCh38	ASH2L-human	HepG2
E2F1	0	1	206	261	1	1	0			rs1078514	ENCFF002NRK	chr15:52295237-52295997	GRCh38	ASH2L-human	HepG2
E2F3	0	1	28	439	1	1	0			rs892670	ENCFF002NRK	chr3:185796266-185797026	GRCh38	ASH2L-human	HepG2
EBF1	0	5	48	415	1	1	0			rs892670	ENCFF002NRK	chr3:185796556-185797316	GRCh38	ASH2L-human	HepG2
EGR2	0	5	83	380	1	1	0			rs17122776	ENCFF002NRK	chr9:35748767-35749527	GRCh38	ASH2L-human	HepG2
ELF1	0	2	343	123	1	1	0			rs17122779	ENCFF002NRK	chr9:35748767-35749527	GRCh38	ASH2L-human	HepG2
ELF2	0	2	31	435	1	1	0			rs17122779	ENCFF002NRK	chr9:35748967-35749727	GRCh38	ASH2L-human	HepG2
ELK1	0	2	98	368	1	1	0			rs799488	ENCFF002NRK	chr17:7650361-7651121	GRCh38	ASH2L-human	HepG2
ELK3	0	3	4	461	1	1	0			rs4906272	ENCFF002NRK	chr3:12288270-12289030	GRCh38	ASH2L-human	HepG2
ELK4	0	3	48	417	1	1	0			rs34503276	ENCFF002NRK	chr14:22819401-22820161	GRCh38	ASH2L-human	HepG2
ERF	0	1	375	92	1	1	0			rs34503276	ENCFF002NRK	chr14:22819167-22819927	GRCh38	ASH2L-human	HepG2
ERG	0	2	10	456	1	1	0			rs72704741	ENCFF002NRK	chr14:22819401-22820161	GRCh38	ASH2L-human	HepG2
ESR1	0	1	70	397	1	1	0			rs72704741	ENCFF002NRK	chr14:22819167-22819927	GRCh38	ASH2L-human	HepG2
ETS2	0	1	3	464	1	1	0			rs1467561	ENCFF002NRK	chr14:22819401-22820161	GRCh38	ASH2L-human	HepG2
ETV1	0	4	54	410	1	1	0			rs1467561	ENCFF002NRK	chr14:22819167-22819927	GRCh38	ASH2L-human	HepG2
ETV6	0	1	139	328	1	1	0			rs1136165	ENCFF002NRK	chr14:22819401-22820161	GRCh38	ASH2L-human	HepG2
FOS	0	5	121	342	1	1	0			rs1136165	ENCFF002NRK	chr14:22819167-22819927	GRCh38	ASH2L-human	HepG2
FOXF2	0	6	18	444	1	1	0			rs3809481	ENCFF002NRK	chr14:22819401-22820161	GRCh38	ASH2L-human	HepG2
FOXJ2	0	6	55	407	1	1	0			rs2277531	ENCFF002NRK	chr12:123166937-123167697	GRCh38	ASH2L-human	HepG2
FOXP2	0	6	74	388	1	1	0			rs690170	ENCFF002NRK	chr5:14753239-14753999	GRCh38	ASH2L-human	HepG2
GATA1	0	1	80	387	1	1	0			rs149336329	ENCFF002NRK	chr11:61792586-61793346	GRCh38	ASH2L-human	HepG2
TAL1	0	1	30	437	1	1	0			rs149336329	ENCFF002NRK	chr11:61792155-61792915	GRCh38	ASH2L-human	HepG2
GATA3	0	1	128	339	1	1	0			rs4516170	ENCFF002NRK	chr11:61815151-61815911	GRCh38	ASH2L-human	HepG2
GFI1	0	1	136	331	1	1	0			rs4516170	ENCFF002NRK	chr11:61814688-61815448	GRCh38	ASH2L-human	HepG2
GFI1B	0	6	7	455	1	1	0			rs77023030	ENCFF002NRK	chr1:149927621-149928381	GRCh38	ASH2L-human	HepG2
GLI2	0	6	7	455	1	1	0			rs2456524	ENCFF002NRK	chr11:119067502-119068262	GRCh38	ASH2L-human	HepG2
GLIS3	0	7	6	455	1	1	0			rs2440317	ENCFF002NRK	chr11:119067502-119068262	GRCh38	ASH2L-human	HepG2
TCF3	0	5	85	378	1	1	0			rs2591050	ENCFF002NRK	chr11:119067502-119068262	GRCh38	ASH2L-human	HepG2
HES1	0	1	16	451	1	1	0			rs34193806	ENCFF002NRK	chr11:119067502-119068262	GRCh38	ASH2L-human	HepG2
HES2	0	1	47	420	1	1	0			rs34193806	ENCFF002NRK	chr11:119067707-119068467	GRCh38	ASH2L-human	HepG2
HIC1	0	5	58	405	1	1	0			rs75219778	ENCFF002NRK	chr2:65435933-65436253	GRCh38	ASH2L-human	HepG2
HLF	0	1	151	316	1	1	0			rs75219778	ENCFF002NRK	chr2:65435307-65436067	GRCh38	ASH2L-human	HepG2
HNF1A	0	3	296	169	1	1	0			rs62027209	ENCFF002NRK	chr2:65435933-65436253	GRCh38	ASH2L-human	HepG2
HNF1B	0	2	168	298	1	1	0			rs62027209	ENCFF002NRK	chr2:65435307-65436067	GRCh38	ASH2L-human	HepG2
HOXA9	0	1	73	394	1	1	0			rs11072553	ENCFF002NRK	chr20:44394646-44395057	GRCh38	ASH2L-human	HepG2
HOXD13	0	1	3	464	1	1	0			rs11072553	ENCFF002NRK	chr20:44394646-44395068	GRCh38	ASH2L-human	HepG2
HSF1	0	2	16	450	1	1	0			rs11853287	ENCFF002NRK	chr7:90211570-90212330	GRCh38	ASH2L-human	HepG2
HSF2	0	3	28	437	1	1	0			rs12904088	ENCFF002NRK	chr1:111747112-111747872	GRCh38	ASH2L-human	HepG2
HSF4	0	2	2	464	1	1	0			rs4932144	ENCFF002NRK	chr1:111755849-111756219	GRCh38	ASH2L-human	HepG2
IRF3	0	7	27	434	1	1	0			rs201131521	ENCFF002NRK	chr17:43377112-43377872	GRCh38	ASH2L-human	HepG2
IRF4	0	3	33	432	1	1	0			rs201131521	ENCFF002NRK	chr17:43377420-43378180	GRCh38	ASH2L-human	HepG2
IRF5	0	1	99	368	1	1	0			rs56404918	ENCFF002NRK	chr12:12717567-12718327	GRCh38	ASH2L-human	HepG2
IRF9	0	2	127	339	1	1	0			rs55719896	ENCFF002NRK	chr12:12717567-12718327	GRCh38	ASH2L-human	HepG2
ISL1	0	2	29	437	1	1	0			rs55830740	ENCFF002NRK	chr12:12717567-12718327	GRCh38	ASH2L-human	HepG2
KLF1	0	5	94	369	1	1	0			rs3814877	ENCFF002NRK	chr4:17810872-17811292	GRCh38	ASH2L-human	HepG2
KLF12	0	10	131	327	1	1	0			rs1140239	ENCFF002NRK	chr1:6624818-6625578	GRCh38	ASH2L-human	HepG2
KLF13	0	2	52	414	1	1	0			rs4146344	ENCFF002NRK	chr19:7903003-7903763	GRCh38	ASH2L-human	HepG2
KLF17	0	8	73	387	1	1	0			rs8055642	ENCFF002NRK	chr6:160387269-160388029	GRCh38	ASH2L-human	HepG2
KLF4	0	11	38	419	1	1	0			rs113912503	ENCFF002NRK	chr2:151289460-151290220	GRCh38	ASH2L-human	HepG2
KLF5	0	11	43	414	1	1	0			rs113912503	ENCFF002NRK	chr2:151289665-151290425	GRCh38	ASH2L-human	HepG2
LEF1	0	4	52	412	1	1	0			rs6499329	ENCFF002NRK	chr12:95534344-95535104	GRCh38	ASH2L-human	HepG2
NFE2	0	6	39	423	1	1	0			rs3813904	ENCFF002NRK	chr3:72821940-72822700	GRCh38	ASH2L-human	HepG2
MECOM	0	1	4	463	1	1	0			rs8061569	ENCFF002NRK	chr7:100693032-100693792	GRCh38	ASH2L-human	HepG2
MEF2A	0	3	85	380	1	1	0			rs8061569	ENCFF002NRK	chr7:100693270-100694030	GRCh38	ASH2L-human	HepG2
MEF2C	0	2	14	452	1	1	0			rs11865702	ENCFF002NRK	chr1:172390583-172391343	GRCh38	ASH2L-human	HepG2
MEIS1	0	1	131	336	1	1	0			rs4788815	ENCFF002NRK	chr1:172390583-172391343	GRCh38	ASH2L-human	HepG2
MTF1	0	2	47	419	1	1	0			rs34904236	ENCFF002NRK	chr4:102868959-102869526	GRCh38	ASH2L-human	HepG2
MZF1	0	4	43	421	1	1	0			rs9892466	ENCFF002NRK	chr4:102827476-102827949	GRCh38	ASH2L-human	HepG2
NFATC4	0	3	6	459	1	1	0			rs74463499	ENCFF002NRK	chr4:102799205-102799965	GRCh38	ASH2L-human	HepG2
NFIC	0	4	179	285	1	1	0			rs2304586	ENCFF002NRK	chr4:102780217-102780977	GRCh38	ASH2L-human	HepG2
NFIL3	0	1	293	174	1	1	0			rs9905341	ENCFF002NRK	chr4:102780217-102780977	GRCh38	ASH2L-human	HepG2
NFIX	0	2	2	464	1	1	0			rs391548	ENCFF002NRK	chr4:102780217-102780977	GRCh38	ASH2L-human	HepG2
NFKB2	0	2	163	303	1	1	0			rs13342232	ENCFF002NRK	chr9:122912965-122913519	GRCh38	ASH2L-human	HepG2
NFYA	0	2	140	326	1	1	0			rs13342232	ENCFF002NRK	chr9:122912965-122913603	GRCh38	ASH2L-human	HepG2
NFYB	0	2	108	358	1	1	0			rs117767867	ENCFF002NRK	chr8:102864209-102864969	GRCh38	ASH2L-human	HepG2
NKX3-1	0	3	106	359	1	1	0			rs62059712	ENCFF002NRK	chr22:38202042-38202802	GRCh38	ASH2L-human	HepG2
NR1H2	0	5	64	399	1	1	0			rs1642762	ENCFF002NRK	chr7:130380015-130380775	GRCh38	ASH2L-human	HepG2
NR2C1	0	4	83	381	1	1	0			rs11263763	ENCFF002NRK	chr1:184051380-184052126	GRCh38	ASH2L-human	HepG2
NR4A1	0	2	40	426	1	1	0			rs2303316	ENCFF002NRK	chr12:56751990-56752750	GRCh38	ASH2L-human	HepG2
ONECUT1	0	3	54	411	1	1	0			rs11658219	ENCFF002NRK	chr15:43776529-43777289	GRCh38	ASH2L-human	HepG2
OSR2	0	3	49	416	1	1	0			rs11658219	ENCFF002NRK	chr15:43776172-43776932	GRCh38	ASH2L-human	HepG2
PAX5	0	2	85	381	1	1	0			rs35335692	ENCFF002NRK	chr2:151289460-151290220	GRCh38	ASH2L-human	HepG2
POU2F1	0	2	211	255	1	1	0			rs35335692	ENCFF002NRK	chr2:151289665-151290425	GRCh38	ASH2L-human	HepG2
POU2F2	0	2	64	402	1	1	0			rs56799554	ENCFF002NRK	chr1:11262061-11262821	GRCh38	ASH2L-human	HepG2
POU5F1	0	5	15	448	1	1	0			rs2061873	ENCFF002NRK	chr1:11262061-11262821	GRCh38	ASH2L-human	HepG2
POU6F1	0	2	3	463	1	1	0			rs312826	ENCFF002NRK	chr17:39547734-39548494	GRCh38	ASH2L-human	HepG2
PRDM15	0	4	107	357	1	1	0			rs312826	ENCFF002NRK	chr17:39547938-39548698	GRCh38	ASH2L-human	HepG2
PRDM4	0	1	59	408	1	1	0			rs7215260	ENCFF002NRK	chr17:4195444-4196204	GRCh38	ASH2L-human	HepG2
PROX1	0	2	115	351	1	1	0			rs8079153	ENCFF002NRK	chr20:62647605-62648365	GRCh38	ASH2L-human	HepG2
RARB	0	7	10	451	1	1	0			rs8079153	ENCFF002NRK	chr20:62647894-62648654	GRCh38	ASH2L-human	HepG2
RARG	0	9	34	425	1	1	0			rs7236903	ENCFF002NRK	chr15:52789639-52790399	GRCh38	ASH2L-human	HepG2
REL	0	1	80	387	1	1	0			rs7236903	ENCFF002NRK	chr15:52789851-52790611	GRCh38	ASH2L-human	HepG2
RELA	0	1	128	339	1	1	0			rs114329775	ENCFF002NRK	chr15:43492849-43493609	GRCh38	ASH2L-human	HepG2
RELB	0	3	91	374	1	1	0			rs2115107	ENCFF002NRK	chr15:52789639-52790399	GRCh38	ASH2L-human	HepG2
RFX1	0	2	189	277	1	1	0			rs2115107	ENCFF002NRK	chr15:52789851-52790611	GRCh38	ASH2L-human	HepG2
RFX5	0	1	292	175	1	1	0			rs67361341	ENCFF002NRK	chr9:122940765-122941525	GRCh38	ASH2L-human	HepG2
RFX7	0	2	1	465	1	1	0			rs67361341	ENCFF002NRK	chr9:122940281-122941041	GRCh38	ASH2L-human	HepG2
RORA	0	2	16	450	1	1	0			rs10408179	ENCFF002NRK	chr11:119057109-119057869	GRCh38	ASH2L-human	HepG2
RUNX1	0	5	15	448	1	1	0			rs10408179	ENCFF002NRK	chr11:119057310-119058070	GRCh38	ASH2L-human	HepG2
RUNX3	0	1	71	396	1	1	0			rs10407429	ENCFF002NRK	chr11:2320468-2321228	GRCh38	ASH2L-human	HepG2
SCRT1	0	1	26	441	1	1	0			rs35816837	ENCFF002NRK	chr5:56909284-56910044	GRCh38	ASH2L-human	HepG2
SCRT2	0	1	59	408	1	1	0			rs55731973	ENCFF002NRK	chr15:57306211-57306971	GRCh38	ASH2L-human	HepG2
SMAD3	0	6	146	316	1	1	0			rs35796073	ENCFF002NRK	chr1:179229567-179230327	GRCh38	ASH2L-human	HepG2
SMAD4	0	4	335	129	1	1	0			rs1260326	ENCFF002NRK	chr2:65070318-65071078	GRCh38	ASH2L-human	HepG2
SNAI1	0	3	96	369	1	1	0			rs921068	ENCFF002NRK	chr8:94948210-94948970	GRCh38	ASH2L-human	HepG2
SNAI2	0	5	9	454	1	1	0			rs921068	ENCFF002NRK	chr8:94948417-94949177	GRCh38	ASH2L-human	HepG2
SOX18	0	2	59	407	1	1	0			rs2723085	ENCFF002NRK	chr7:44131236-44131996	GRCh38	ASH2L-human	HepG2
SPI1	0	6	53	409	1	1	0			rs2723085	ENCFF002NRK	chr7:44131462-44132222	GRCh38	ASH2L-human	HepG2
SREBF1	0	2	47	419	1	1	0			rs11326552	ENCFF002NRK	chr19:12945553-12946313	GRCh38	ASH2L-human	HepG2
SREBF2	0	2	18	448	1	1	0			rs12185577	ENCFF002NRK	chr18:23503349-23504109	GRCh38	ASH2L-human	HepG2
SRF	0	1	162	305	1	1	0			rs12185577	ENCFF002NRK	chr18:23503550-23504310	GRCh38	ASH2L-human	HepG2
STAT2	0	6	5	457	1	1	0			rs12185577	ENCFF002NRK	chr18:23503752-23504512	GRCh38	ASH2L-human	HepG2
STAT3	0	1	63	404	1	1	0			rs34132287	ENCFF002NRK	chr5:134525971-134526731	GRCh38	ASH2L-human	HepG2
STAT5A	0	3	20	445	1	1	0			rs7567461	ENCFF002NRK	chr5:134525971-134526731	GRCh38	ASH2L-human	HepG2
STAT5B	0	2	21	445	1	1	0			rs79658787	ENCFF002NRK	chr5:75669123-75669883	GRCh38	ASH2L-human	HepG2
STAT6	0	1	90	377	1	1	0			rs79658787	ENCFF002NRK	chr5:75668715-75669475	GRCh38	ASH2L-human	HepG2
TBX18	0	6	13	449	1	1	0			rs7577837	ENCFF002NRK	chr7:157138194-157138954	GRCh38	ASH2L-human	HepG2
TBX21	0	3	43	422	1	1	0			rs7577837	ENCFF002NRK	chr7:157138618-157139378	GRCh38	ASH2L-human	HepG2
TCF4	0	3	15	450	1	1	0			rs2194492	ENCFF002NRK	chr2:42999486-43000246	GRCh38	ASH2L-human	HepG2
TCF7	0	1	245	222	1	1	0			rs2278090	ENCFF002NRK	chr20:62642416-62643176	GRCh38	ASH2L-human	HepG2
TCFL5	0	1	1	466	1	1	0			rs2113508	ENCFF002NRK	chr3:149480113-149480873	GRCh38	ASH2L-human	HepG2
TEAD1	0	2	329	137	1	1	0			rs12466003	ENCFF002NRK	chr11:69639129-69639889	GRCh38	ASH2L-human	HepG2
TEAD2	0	5	23	440	1	1	0			rs1037416	ENCFF002NRK	chr6:125790244-125791290	GRCh38	ASH2L-human	HepG2
TEAD4	0	1	180	287	1	1	0			rs13025100	ENCFF002NRK	chr8:22596701-22597461	GRCh38	ASH2L-human	HepG2
TEF	0	1	41	426	1	1	0			rs13025100	ENCFF002NRK	chr8:22597045-22597805	GRCh38	ASH2L-human	HepG2
TFAP4	0	1	337	130	1	1	0			rs13025100	ENCFF002NRK	chr8:22597268-22598028	GRCh38	ASH2L-human	HepG2
TGIF2	0	1	343	124	1	1	0			rs11554825	ENCFF002NRK	chr8:22604419-22604965	GRCh38	ASH2L-human	HepG2
THAP1	0	4	17	447	1	1	0			rs11554825	ENCFF002NRK	chr8:22604746-22605506	GRCh38	ASH2L-human	HepG2
TP53	0	1	106	361	1	1	0			rs13419763	ENCFF002NRK	chr17:36544277-36545037	GRCh38	ASH2L-human	HepG2
XBP1	0	1	28	439	1	1	0			rs992157	ENCFF002NRK	chr17:36544277-36545037	GRCh38	ASH2L-human	HepG2
YY1	0	1	384	83	1	1	0			rs10206064	ENCFF002NRK	chr17:36544277-36545037	GRCh38	ASH2L-human	HepG2
YY2	0	3	35	430	1	1	0			rs4996257	ENCFF002NRK	chr1:28736447-28736825	GRCh38	ASH2L-human	HepG2
ZBED1	0	1	40	427	1	1	0			rs145013566	ENCFF002NRK	chr10:97318683-97319443	GRCh38	ASH2L-human	HepG2
ZBTB14	0	5	89	374	1	1	0			rs10932772	ENCFF002NRK	chr14:91417090-91417850	GRCh38	ASH2L-human	HepG2
ZBTB33	0	1	275	192	1	1	0			rs2943654	ENCFF002NRK	chr14:91417090-91417850	GRCh38	ASH2L-human	HepG2
ZBTB6	0	1	37	430	1	1	0			rs6065630	ENCFF002NRK	chr20:43590659-43591419	GRCh38	ASH2L-human	HepG2
ZKSCAN5	0	7	27	434	1	1	0			rs6065630	ENCFF002NRK	chr20:43590858-43591618	GRCh38	ASH2L-human	HepG2
ZNF136	0	1	75	392	1	1	0			rs6073136	ENCFF002NRK	chr20:43590659-43591419	GRCh38	ASH2L-human	HepG2
ZNF140	0	6	1	461	1	1	0			rs6073136	ENCFF002NRK	chr20:43590858-43591618	GRCh38	ASH2L-human	HepG2
ZNF16	0	9	4	455	1	1	0			rs3752562	ENCFF002NRK	chr6:125747903-125748663	GRCh38	ASH2L-human	HepG2
ZNF263	0	1	190	277	1	1	0			rs4560183	ENCFF002NRK	chr11:76783850-76784610	GRCh38	ASH2L-human	HepG2
ZNF274	0	1	117	350	1	1	0			rs397553	ENCFF002NRK	chr13:26221834-26222630	GRCh38	ASH2L-human	HepG2
ZNF384	0	2	237	229	1	1	0			rs397553	ENCFF002NRK	chr13:26221834-26222655	GRCh38	ASH2L-human	HepG2
ZNF449	0	2	58	408	1	1	0			rs6017135	ENCFF002NRK	chr3:63976450-63977210	GRCh38	ASH2L-human	HepG2
ZNF740	0	8	126	334	1	1	0			rs1894668	ENCFF002NRK	chr10:92240423-92241183	GRCh38	ASH2L-human	HepG2
ZNF75D	0	3	16	449	1	1	0			rs1894668	ENCFF002NRK	chr10:92240632-92241392	GRCh38	ASH2L-human	HepG2
										rs191830490	ENCFF002NRK	chr9:134025180-134025940	GRCh38	ASH2L-human	HepG2
										rs191830490	ENCFF002NRK	chr9:134025391-134026151	GRCh38	ASH2L-human	HepG2
										rs191830490	ENCFF002NRK	chr9:134025590-134026350	GRCh38	ASH2L-human	HepG2
										rs6031558	ENCFF002NRK	chr9:134025180-134025940	GRCh38	ASH2L-human	HepG2
										rs6031558	ENCFF002NRK	chr9:134025391-134026151	GRCh38	ASH2L-human	HepG2
										rs6020369	ENCFF002NRK	chr9:134025180-134025940	GRCh38	ASH2L-human	HepG2
										rs6020369	ENCFF002NRK	chr9:134025391-134026151	GRCh38	ASH2L-human	HepG2
										rs6122141	ENCFF002NRK	chr15:43370208-43370968	GRCh38	ASH2L-human	HepG2
										rs6122141	ENCFF002NRK	chr15:43370482-43371242	GRCh38	ASH2L-human	HepG2
										rs2427361	ENCFF002NRK	chr16:30030852-30031612	GRCh38	ASH2L-human	HepG2
										rs6519802	ENCFF002NRK	chr11:69643636-69644396	GRCh38	ASH2L-human	HepG2
										rs142944126	ENCFF002NRK	chr20:43657262-43657649	GRCh38	ASH2L-human	HepG2
										rs117535757	ENCFF002NRK	chr9:134025180-134025940	GRCh38	ASH2L-human	HepG2
										rs117535757	ENCFF002NRK	chr9:134025391-134026151	GRCh38	ASH2L-human	HepG2
										rs76859275	ENCFF002NRK	chr1:117605080-117605840	GRCh38	ASH2L-human	HepG2
										rs76859275	ENCFF002NRK	chr1:117605284-117606044	GRCh38	ASH2L-human	HepG2
										rs117656576	ENCFF002NRK	chr3:196055642-196056402	GRCh38	ASH2L-human	HepG2
										rs117656576	ENCFF002NRK	chr3:196055854-196056614	GRCh38	ASH2L-human	HepG2
										rs117117069	ENCFF002NRK	chr3:196081924-196082684	GRCh38	ASH2L-human	HepG2
										rs117117069	ENCFF002NRK	chr3:196082139-196082899	GRCh38	ASH2L-human	HepG2
										rs79526483	ENCFF002NRK	chr16:53435024-53435784	GRCh38	ASH2L-human	HepG2
										rs138733	ENCFF002NRK	chr12:122965910-122966670	GRCh38	ASH2L-human	HepG2
										rs55951234	ENCFF002NRK	chr5:75669123-75669883	GRCh38	ASH2L-human	HepG2
										rs55951234	ENCFF002NRK	chr5:75669332-75670092	GRCh38	ASH2L-human	HepG2
										rs2267372	ENCFF002NRK	chr1:183044378-183045138	GRCh38	ASH2L-human	HepG2
										rs7649970	ENCFF002NRK	chr20:43583476-43584236	GRCh38	ASH2L-human	HepG2
										rs7649970	ENCFF002NRK	chr20:43583899-43584659	GRCh38	ASH2L-human	HepG2
										rs66815886	ENCFF002NRK	chr4:103008935-103009695	GRCh38	ASH2L-human	HepG2
										rs11929144	ENCFF002NRK	chr6:160348665-160349425	GRCh38	ASH2L-human	HepG2
										rs11929144	ENCFF002NRK	chr6:160349269-160350029	GRCh38	ASH2L-human	HepG2
										rs2208	ENCFF002NRK	chr17:36486404-36486789	GRCh38	ASH2L-human	HepG2
										rs2208	ENCFF002NRK	chr17:36486441-36487201	GRCh38	ASH2L-human	HepG2
										rs9866183	ENCFF002NRK	chr22:31970280-31971040	GRCh38	ASH2L-human	HepG2
										rs7635354	ENCFF002NRK	chr2:218297762-218298522	GRCh38	ASH2L-human	HepG2
										rs754202	ENCFF002NRK	chr6:160348665-160349425	GRCh38	ASH2L-human	HepG2
										rs754202	ENCFF002NRK	chr6:160349283-160349532	GRCh38	ASH2L-human	HepG2
										rs754202	ENCFF002NRK	chr6:160349269-160350029	GRCh38	ASH2L-human	HepG2
										rs686088	ENCFF002NRK	chr3:170997849-170998609	GRCh38	ASH2L-human	HepG2
										rs548288	ENCFF002NRK	chr3:170997849-170998609	GRCh38	ASH2L-human	HepG2
										rs11713141	ENCFF002NRK	chr6:160349283-160349532	GRCh38	ASH2L-human	HepG2
										rs11713141	ENCFF002NRK	chr6:160349269-160350029	GRCh38	ASH2L-human	HepG2
										rs4678409	ENCFF002NRK	chr6:160348334-160348581	GRCh38	ASH2L-human	HepG2
										rs35815132	ENCFF002NRK	chr16:28835048-28835808	GRCh38	ASH2L-human	HepG2
										rs34897827	ENCFF002NRK	chr19:47112369-47113129	GRCh38	ASH2L-human	HepG2
										rs62271373	ENCFF002NRK	chr5:53481609-53482369	GRCh38	ASH2L-human	HepG2
										rs1451761	ENCFF002NRK	chr12:117968876-117969636	GRCh38	ASH2L-human	HepG2
										rs5396	ENCFF002NRK	chr11:69640895-69641655	GRCh38	ASH2L-human	HepG2
										rs12635614	ENCFF002NRK	chr19:19366533-19367293	GRCh38	ASH2L-human	HepG2
										rs16859748	ENCFF002NRK	chr16:28835048-28835808	GRCh38	ASH2L-human	HepG2
										rs60331633	ENCFF002NRK	chr10:63115865-63116625	GRCh38	ASH2L-human	HepG2
										rs869399	ENCFF002NRK	chr7:157139229-157139989	GRCh38	ASH2L-human	HepG2
										rs41300395	ENCFF002NRK	chr12:6553988-6554748	GRCh38	ASH2L-human	HepG2
										rs41297529	ENCFF002NRK	chr20:43657262-43657649	GRCh38	ASH2L-human	HepG2
										rs41297529	ENCFF002NRK	chr20:43657556-43657746	GRCh38	ASH2L-human	HepG2
										rs7656416	ENCFF002NRK	chr20:44370734-44371050	GRCh38	ASH2L-human	HepG2
										rs6554321	ENCFF002NRK	chr20:43590620-43590955	GRCh38	ASH2L-human	HepG2
										rs6824707	ENCFF002NRK	chr20:62641762-62642522	GRCh38	ASH2L-human	HepG2
										rs10009426	ENCFF002NRK	chr20:62641762-62642522	GRCh38	ASH2L-human	HepG2
										rs2271045	ENCFF002NRK	chr5:79133254-79134014	GRCh38	ASH2L-human	HepG2
										rs2271045	ENCFF002NRK	chr5:79133461-79134221	GRCh38	ASH2L-human	HepG2
										rs6825315	ENCFF002NRK	chr1:26111755-26112219	GRCh38	ASH2L-human	HepG2
										rs6825315	ENCFF002NRK	chr1:26111755-26112226	GRCh38	ASH2L-human	HepG2
										rs28600948	ENCFF002NRK	chr15:75578883-75579643	GRCh38	ASH2L-human	HepG2
										rs28600948	ENCFF002NRK	chr15:75579082-75579842	GRCh38	ASH2L-human	HepG2
										rs1996617	ENCFF002NRK	chr16:28863208-28864230	GRCh38	ASH2L-human	HepG2
										rs6854028	ENCFF002NRK	chr17:7836358-7837118	GRCh38	ASH2L-human	HepG2
										rs11938697	ENCFF002NRK	chr3:15858932-15859692	GRCh38	ASH2L-human	HepG2
										rs10012624	ENCFF002NRK	chr5:53478594-53479354	GRCh38	ASH2L-human	HepG2
										rs10012624	ENCFF002NRK	chr5:53478313-53479073	GRCh38	ASH2L-human	HepG2
										rs10012528	ENCFF002NRK	chr6:107115794-107116554	GRCh38	ASH2L-human	HepG2
										rs10012528	ENCFF002NRK	chr6:107115370-107116130	GRCh38	ASH2L-human	HepG2
										rs72614904	ENCFF002NRK	chr7:4641701-4642461	GRCh38	ASH2L-human	HepG2
										rs72614904	ENCFF002NRK	chr7:4641928-4642688	GRCh38	ASH2L-human	HepG2
										rs7695096	ENCFF002NRK	chr11:74948797-74949298	GRCh38	ASH2L-human	HepG2
										rs7695096	ENCFF002NRK	chr11:74948797-74949342	GRCh38	ASH2L-human	HepG2
										rs7695096	ENCFF002NRK	chr11:74949085-74949845	GRCh38	ASH2L-human	HepG2
										rs223388	ENCFF002NRK	chr3:185796266-185797026	GRCh38	ASH2L-human	HepG2
										rs223388	ENCFF002NRK	chr3:185796556-185797316	GRCh38	ASH2L-human	HepG2
										rs223387	ENCFF002NRK	chr9:19049087-19049720	GRCh38	ASH2L-human	HepG2
										rs223333	ENCFF002NRK	chr6:160349283-160349532	GRCh38	ASH2L-human	HepG2
										rs223333	ENCFF002NRK	chr6:160349269-160350029	GRCh38	ASH2L-human	HepG2
										rs223332	ENCFF002NRK	chr12:123043335-123044095	GRCh38	ASH2L-human	HepG2
										rs223332	ENCFF002NRK	chr12:123043111-123043871	GRCh38	ASH2L-human	HepG2
										rs1996546	ENCFF002NRK	chr6:160348665-160349425	GRCh38	ASH2L-human	HepG2
										rs1996546	ENCFF002NRK	chr6:160348438-160349198	GRCh38	ASH2L-human	HepG2
										rs72695658	ENCFF002NRK	chr6:160348665-160349425	GRCh38	ASH2L-human	HepG2
										rs72695658	ENCFF002NRK	chr6:160348438-160349198	GRCh38	ASH2L-human	HepG2
										rs72695656	ENCFF002NRK	chr1:28668874-28669634	GRCh38	ASH2L-human	HepG2
										rs17250977	ENCFF002NRK	chr19:45657547-45658307	GRCh38	ASH2L-human	HepG2
										rs62370480	ENCFF002NRK	chr3:63912079-63912607	GRCh38	ASH2L-human	HepG2
										rs62370480	ENCFF002NRK	chr3:63912084-63912607	GRCh38	ASH2L-human	HepG2
										rs55744247	ENCFF002NRK	chr3:185796266-185797026	GRCh38	ASH2L-human	HepG2
										rs13155659	ENCFF002NRK	chr3:185796266-185797026	GRCh38	ASH2L-human	HepG2
										rs252924	ENCFF002NRK	chr3:138348224-138348984	GRCh38	ASH2L-human	HepG2
										rs252924	ENCFF002NRK	chr3:138348426-138349186	GRCh38	ASH2L-human	HepG2
										rs3936511	ENCFF002NRK	chr4:51844817-51845157	GRCh38	ASH2L-human	HepG2
										rs465002	ENCFF002NRK	chr15:43517466-43518226	GRCh38	ASH2L-human	HepG2
										rs465002	ENCFF002NRK	chr15:43517708-43518468	GRCh38	ASH2L-human	HepG2
										rs13173241	ENCFF002NRK	chr6:7216819-7217579	GRCh38	ASH2L-human	HepG2
										rs4976033	ENCFF002NRK	chr8:94949590-94949821	GRCh38	ASH2L-human	HepG2
										rs4976033	ENCFF002NRK	chr8:94949557-94950317	GRCh38	ASH2L-human	HepG2
										rs5868780	ENCFF002NRK	chr11:72751875-72752635	GRCh38	ASH2L-human	HepG2
										rs5868780	ENCFF002NRK	chr11:72752214-72752974	GRCh38	ASH2L-human	HepG2
										rs7732130	ENCFF002NRK	chr11:1693556-1694316	GRCh38	ASH2L-human	HepG2
										rs7732130	ENCFF002NRK	chr11:1693868-1694628	GRCh38	ASH2L-human	HepG2
										rs617219	ENCFF002NRK	chr12:49868720-49869480	GRCh38	ASH2L-human	HepG2
										rs3733892	ENCFF002NRK	chr10:122374880-122375640	GRCh38	ASH2L-human	HepG2
										rs3733892	ENCFF002NRK	chr10:122375092-122375852	GRCh38	ASH2L-human	HepG2
										rs140817054	ENCFF002NRK	chr16:28863208-28864230	GRCh38	ASH2L-human	HepG2
										rs329118	ENCFF002NRK	chr16:28863208-28864230	GRCh38	ASH2L-human	HepG2
										rs9379081	ENCFF002NRK	chr1:149924563-149925323	GRCh38	ASH2L-human	HepG2
										rs75479205	ENCFF002NRK	chr1:149924563-149925323	GRCh38	ASH2L-human	HepG2
										rs9379084	ENCFF002NRK	chr1:149927621-149928381	GRCh38	ASH2L-human	HepG2
										rs17672692	ENCFF002NRK	chr1:149927621-149928381	GRCh38	ASH2L-human	HepG2
										rs9379082	ENCFF002NRK	chr1:150021015-150021775	GRCh38	ASH2L-human	HepG2
										rs1317983	ENCFF002NRK	chr11:2837321-2838081	GRCh38	ASH2L-human	HepG2
										rs881858	ENCFF002NRK	chr2:65056298-65056984	GRCh38	ASH2L-human	HepG2
										rs881858	ENCFF002NRK	chr2:65056661-65057421	GRCh38	ASH2L-human	HepG2
										rs1797145	ENCFF002NRK	chr9:136354403-136355163	GRCh38	ASH2L-human	HepG2
										rs1797145	ENCFF002NRK	chr9:136354063-136354823	GRCh38	ASH2L-human	HepG2
										rs9390022	ENCFF002NRK	chr1:172399094-172399854	GRCh38	ASH2L-human	HepG2
										rs474513	ENCFF002NRK	chr2:65430704-65431464	GRCh38	ASH2L-human	HepG2
										rs655185	ENCFF002NRK	chr2:18520494-18521254	GRCh38	ASH2L-human	HepG2
										rs34841782	ENCFF002NRK	chr2:165720350-165721110	GRCh38	ASH2L-human	HepG2
										rs1004558	ENCFF002NRK	chr3:185796556-185797316	GRCh38	ASH2L-human	HepG2
										rs730497	ENCFF002NRK	chr10:61964842-61965256	GRCh38	ASH2L-human	HepG2
										rs730497	ENCFF002NRK	chr10:61964842-61965265	GRCh38	ASH2L-human	HepG2
										rs117647808	ENCFF002NRK	chr10:61964842-61965256	GRCh38	ASH2L-human	HepG2
										rs117647808	ENCFF002NRK	chr10:61964842-61965265	GRCh38	ASH2L-human	HepG2
										rs10259022	ENCFF002NRK	chr6:45200310-45201070	GRCh38	ASH2L-human	HepG2
										rs12056338	ENCFF002NRK	chr3:141405650-141406410	GRCh38	ASH2L-human	HepG2
										rs11136093	ENCFF002NRK	chr7:40808328-40809088	GRCh38	ASH2L-human	HepG2
										rs6989630	ENCFF002NRK	chr10:110918612-110919068	GRCh38	ASH2L-human	HepG2
										rs6989630	ENCFF002NRK	chr10:110918695-110919455	GRCh38	ASH2L-human	HepG2
										rs28471687	ENCFF002NRK	chr11:14499966-14500726	GRCh38	ASH2L-human	HepG2
										rs28540646	ENCFF002NRK	chr12:117968672-117969432	GRCh38	ASH2L-human	HepG2
										rs28540646	ENCFF002NRK	chr12:117968876-117969636	GRCh38	ASH2L-human	HepG2
										rs10097617	ENCFF002NRK	chr11:13297817-13298577	GRCh38	ASH2L-human	HepG2
										rs896852	ENCFF002NRK	chr12:123983567-123984327	GRCh38	ASH2L-human	HepG2
										rs896853	ENCFF002NRK	chr14:34982146-34983584	GRCh38	ASH2L-human	HepG2
										rs2440198	ENCFF002NRK	chr1:147641752-147642512	GRCh38	ASH2L-human	HepG2
										rs2679745	ENCFF002NRK	chr6:117675318-117676078	GRCh38	ASH2L-human	HepG2
										rs7828303	ENCFF002NRK	chr16:53503037-53503797	GRCh38	ASH2L-human	HepG2
										rs7828303	ENCFF002NRK	chr16:53503254-53504014	GRCh38	ASH2L-human	HepG2
										rs10757283	ENCFF002NRK	chr10:70888037-70888797	GRCh38	ASH2L-human	HepG2
										rs10757282	ENCFF002NRK	chr10:70887804-70888564	GRCh38	ASH2L-human	HepG2
										rs10811660	ENCFF002NRK	chr3:186108385-186109145	GRCh38	ASH2L-human	HepG2
										rs10811661	ENCFF002NRK	chr3:186108185-186108945	GRCh38	ASH2L-human	HepG2
										rs10811661	ENCFF002NRK	chr3:186108385-186109145	GRCh38	ASH2L-human	HepG2
										rs10811662	ENCFF002NRK	chr6:43838114-43838874	GRCh38	ASH2L-human	HepG2
										rs1570247	ENCFF002NRK	chr8:94948210-94948970	GRCh38	ASH2L-human	HepG2
										rs1570247	ENCFF002NRK	chr8:94947951-94948711	GRCh38	ASH2L-human	HepG2
										rs1570247	ENCFF002NRK	chr8:94948417-94949177	GRCh38	ASH2L-human	HepG2
										rs1570246	ENCFF002NRK	chr8:94948210-94948970	GRCh38	ASH2L-human	HepG2
										rs1570246	ENCFF002NRK	chr8:94947951-94948711	GRCh38	ASH2L-human	HepG2
										rs1570246	ENCFF002NRK	chr8:94948417-94949177	GRCh38	ASH2L-human	HepG2
										rs10821310	ENCFF002NRK	chr8:94948210-94948970	GRCh38	ASH2L-human	HepG2
										rs10821310	ENCFF002NRK	chr8:94947951-94948711	GRCh38	ASH2L-human	HepG2
										rs10821310	ENCFF002NRK	chr8:94948417-94949177	GRCh38	ASH2L-human	HepG2
										rs36030019	ENCFF002NRK	chr2:42979586-42979989	GRCh38	ASH2L-human	HepG2
										rs10993074	ENCFF002NRK	chr2:42979586-42979989	GRCh38	ASH2L-human	HepG2
										rs10125388	ENCFF002NRK	chr6:41065372-41066132	GRCh38	ASH2L-human	HepG2
										rs10125388	ENCFF002NRK	chr6:41065576-41066336	GRCh38	ASH2L-human	HepG2
										rs379417	ENCFF002NRK	chr6:43850867-43851627	GRCh38	ASH2L-human	HepG2
										rs379471	ENCFF002NRK	chr13:49858365-49858792	GRCh38	ASH2L-human	HepG2
										rs401826	ENCFF002NRK	chr13:50521409-50522169	GRCh38	ASH2L-human	HepG2
										rs401826	ENCFF002NRK	chr13:50521677-50522437	GRCh38	ASH2L-human	HepG2
										rs378740	ENCFF002NRK	chr13:50521409-50522169	GRCh38	ASH2L-human	HepG2
										rs378740	ENCFF002NRK	chr13:50521677-50522437	GRCh38	ASH2L-human	HepG2
										rs2157770	ENCFF002NRK	chr5:56900281-56901041	GRCh38	ASH2L-human	HepG2
										rs2157770	ENCFF002NRK	chr5:56900023-56900783	GRCh38	ASH2L-human	HepG2
										rs74604683	ENCFF002NRK	chr3:185796266-185797026	GRCh38	ASH2L-human	HepG2
										NA	ENCFF002NRK	chr15:89874873-89875633	GRCh38	ASH2L-human	HepG2
										NA	ENCFF002NRK	chr3:184017445-184018205	GRCh38	ASH2L-human	HepG2
										NA	ENCFF002NRK	chr17:78724284-78725044	GRCh38	ASH2L-human	HepG2
										NA	ENCFF002NRK	chr17:78724531-78725291	GRCh38	ASH2L-human	HepG2
										NA	ENCFF002NRK	chr17:79926263-79927023	GRCh38	ASH2L-human	HepG2
										NA	ENCFF002NRK	chr17:4908612-4909372	GRCh38	ASH2L-human	HepG2
										NA	ENCFF002NRK	chr2:218289564-218290324	GRCh38	ASH2L-human	HepG2
										NA	ENCFF002NRK	chr2:218289765-218290525	GRCh38	ASH2L-human	HepG2
										NA	ENCFF002NRK	chr2:218290010-218290770	GRCh38	ASH2L-human	HepG2
										NA	ENCFF002NRK	chr16:88487921-88488793	GRCh38	ASH2L-human	HepG2
										NA	ENCFF002NRK	chr11:61828685-61829445	GRCh38	ASH2L-human	HepG2
										NA	ENCFF002NRK	chr11:61828907-61829667	GRCh38	ASH2L-human	HepG2
										NA	ENCFF002NRK	chr6:43790007-43790767	GRCh38	ASH2L-human	HepG2
										rs6691249	ENCFF002VLC	chr2:208025473-208025677	GRCh38	ZBTB33-human	HepG2
										rs2010432	ENCFF002VLC	chr17:37743478-37743682	GRCh38	ZBTB33-human	HepG2
										rs11072553	ENCFF002VLC	chr20:44394533-44394737	GRCh38	ZBTB33-human	HepG2
										rs3814877	ENCFF002VLC	chr4:17810831-17811020	GRCh38	ZBTB33-human	HepG2
										rs4996257	ENCFF002VLC	chr1:28736592-28736796	GRCh38	ZBTB33-human	HepG2
										rs142944126	ENCFF002VLC	chr20:43657441-43657645	GRCh38	ZBTB33-human	HepG2
										rs117117069	ENCFF002VLC	chr3:196082076-196082280	GRCh38	ZBTB33-human	HepG2
										rs41297529	ENCFF002VLC	chr20:43657441-43657645	GRCh38	ZBTB33-human	HepG2
										rs10757282	ENCFF002VLC	chr10:70887794-70887998	GRCh38	ZBTB33-human	HepG2
										rs1414419	ENCFF002XEC	chr7:90173081-90173389	GRCh38	NFATC3-human	GM12878
										rs1414419	ENCFF002XEC	chr7:90173191-90173761	GRCh38	NFATC3-human	GM12878
										rs6691249	ENCFF002XEC	chr2:208025301-208025871	GRCh38	NFATC3-human	GM12878
										rs116475050	ENCFF002XEC	chr1:155261895-155262465	GRCh38	NFATC3-human	GM12878
										rs2269240	ENCFF002XEC	chr15:52780223-52780569	GRCh38	NFATC3-human	GM12878
										rs4366285	ENCFF002XEC	chr10:97318845-97319415	GRCh38	NFATC3-human	GM12878
										rs1360704	ENCFF002XEC	chr10:12265558-12266128	GRCh38	NFATC3-human	GM12878
										rs59113396	ENCFF002XEC	chr1:26695371-26695941	GRCh38	NFATC3-human	GM12878
										rs77661869	ENCFF002XEC	chr19:1652595-1653165	GRCh38	NFATC3-human	GM12878
										rs77661869	ENCFF002XEC	chr19:1652941-1653511	GRCh38	NFATC3-human	GM12878
										rs10998840	ENCFF002XEC	chr9:122912864-122913434	GRCh38	NFATC3-human	GM12878
										rs12414178	ENCFF002XEC	chr1:150010369-150010939	GRCh38	NFATC3-human	GM12878
										rs3740512	ENCFF002XEC	chr11:72721810-72722380	GRCh38	NFATC3-human	GM12878
										rs71486610	ENCFF002XEC	chr19:45668857-45669233	GRCh38	NFATC3-human	GM12878
										rs17245346	ENCFF002XEC	chr22:32050636-32051206	GRCh38	NFATC3-human	GM12878
										rs75336838	ENCFF002XEC	chr16:28863433-28864003	GRCh38	NFATC3-human	GM12878
										rs3064075	ENCFF002XEC	chr16:28863433-28864003	GRCh38	NFATC3-human	GM12878
										rs3900976	ENCFF002XEC	chr2:218269758-218270328	GRCh38	NFATC3-human	GM12878
										rs17122772	ENCFF002XEC	chr11:72721810-72722380	GRCh38	NFATC3-human	GM12878
										rs77023030	ENCFF002XEC	chr1:149927703-149928273	GRCh38	NFATC3-human	GM12878
										rs2456524	ENCFF002XEC	chr11:119067322-119067892	GRCh38	NFATC3-human	GM12878
										rs2456524	ENCFF002XEC	chr11:119067537-119068107	GRCh38	NFATC3-human	GM12878
										rs2440317	ENCFF002XEC	chr11:119067322-119067892	GRCh38	NFATC3-human	GM12878
										rs2440317	ENCFF002XEC	chr11:119067537-119068107	GRCh38	NFATC3-human	GM12878
										rs2591050	ENCFF002XEC	chr11:119067322-119067892	GRCh38	NFATC3-human	GM12878
										rs2591050	ENCFF002XEC	chr11:119067537-119068107	GRCh38	NFATC3-human	GM12878
										rs34193806	ENCFF002XEC	chr11:119067322-119067892	GRCh38	NFATC3-human	GM12878
										rs34193806	ENCFF002XEC	chr11:119067537-119068107	GRCh38	NFATC3-human	GM12878
										rs28405144	ENCFF002XEC	chr8:102863919-102864431	GRCh38	NFATC3-human	GM12878
										rs3814877	ENCFF002XEC	chr4:17810546-17811116	GRCh38	NFATC3-human	GM12878
										rs11865702	ENCFF002XEC	chr1:172390684-172391254	GRCh38	NFATC3-human	GM12878
										rs11865702	ENCFF002XEC	chr1:172390896-172391466	GRCh38	NFATC3-human	GM12878
										rs34904236	ENCFF002XEC	chr4:102868870-102869440	GRCh38	NFATC3-human	GM12878
										rs9892466	ENCFF002XEC	chr4:102827502-102827708	GRCh38	NFATC3-human	GM12878
										rs9892466	ENCFF002XEC	chr4:102827535-102828105	GRCh38	NFATC3-human	GM12878
										rs13342232	ENCFF002XEC	chr9:122912864-122913434	GRCh38	NFATC3-human	GM12878
										rs11263763	ENCFF002XEC	chr1:184051374-184051944	GRCh38	NFATC3-human	GM12878
										rs11263763	ENCFF002XEC	chr1:184051580-184052150	GRCh38	NFATC3-human	GM12878
										rs2061873	ENCFF002XEC	chr1:11262524-11263094	GRCh38	NFATC3-human	GM12878
										rs202020783	ENCFF002XEC	chr8:102862843-102863413	GRCh38	NFATC3-human	GM12878
										rs10865550	ENCFF002XEC	chr8:102863919-102864431	GRCh38	NFATC3-human	GM12878
										rs10865551	ENCFF002XEC	chr8:102863919-102864431	GRCh38	NFATC3-human	GM12878
										rs11326552	ENCFF002XEC	chr19:12945299-12945869	GRCh38	NFATC3-human	GM12878
										rs79658787	ENCFF002XEC	chr5:75668957-75669527	GRCh38	NFATC3-human	GM12878
										rs2113508	ENCFF002XEC	chr3:149480177-149480747	GRCh38	NFATC3-human	GM12878
										rs4996257	ENCFF002XEC	chr1:28736475-28736748	GRCh38	NFATC3-human	GM12878
										rs145013566	ENCFF002XEC	chr10:97318845-97319415	GRCh38	NFATC3-human	GM12878
										rs397553	ENCFF002XEC	chr13:26222200-26222770	GRCh38	NFATC3-human	GM12878
										rs117117069	ENCFF002XEC	chr3:196081906-196082330	GRCh38	NFATC3-human	GM12878
										rs79526483	ENCFF002XEC	chr16:53435017-53435587	GRCh38	NFATC3-human	GM12878
										rs6763780	ENCFF002XEC	chr2:202265544-202266114	GRCh38	NFATC3-human	GM12878
										rs12635614	ENCFF002XEC	chr19:19366544-19367114	GRCh38	NFATC3-human	GM12878
										rs41297529	ENCFF002XEC	chr20:43657465-43658035	GRCh38	NFATC3-human	GM12878
										rs1996617	ENCFF002XEC	chr16:28862930-28863500	GRCh38	NFATC3-human	GM12878
										rs6854028	ENCFF002XEC	chr17:7836779-7837072	GRCh38	NFATC3-human	GM12878
										rs884872	ENCFF002XEC	chr2:112056073-112056643	GRCh38	NFATC3-human	GM12878
										rs72614904	ENCFF002XEC	chr7:4642074-4642644	GRCh38	NFATC3-human	GM12878
										rs223387	ENCFF002XEC	chr9:19049115-19049378	GRCh38	NFATC3-human	GM12878
										rs3936510	ENCFF002XEC	chr4:51906241-51906811	GRCh38	NFATC3-human	GM12878
										rs3733892	ENCFF002XEC	chr10:122375250-122375820	GRCh38	NFATC3-human	GM12878
										rs329118	ENCFF002XEC	chr16:28863231-28863801	GRCh38	NFATC3-human	GM12878
										rs329118	ENCFF002XEC	chr16:28863433-28864003	GRCh38	NFATC3-human	GM12878
										rs9379084	ENCFF002XEC	chr1:149927703-149928273	GRCh38	NFATC3-human	GM12878
										rs243550	ENCFF002XEC	chr6:26183432-26183971	GRCh38	NFATC3-human	GM12878
										rs6989630	ENCFF002XEC	chr10:110918658-110919228	GRCh38	NFATC3-human	GM12878
										rs2679745	ENCFF002XEC	chr6:117675055-117675625	GRCh38	NFATC3-human	GM12878
										rs6691249	ENCFF003AMQ	chr2:208025262-208025886	GRCh38	TIGD3-human	HepG2
										rs116475050	ENCFF003AMQ	chr1:155261854-155262478	GRCh38	TIGD3-human	HepG2
										rs12290350	ENCFF003AMQ	chr16:69820810-69821434	GRCh38	TIGD3-human	HepG2
										rs12322604	ENCFF003AMQ	chr1:155277366-155277990	GRCh38	TIGD3-human	HepG2
										rs894737	ENCFF003AMQ	chr2:67397124-67397748	GRCh38	TIGD3-human	HepG2
										rs3832983	ENCFF003AMQ	chr11:1693097-1693721	GRCh38	TIGD3-human	HepG2
										rs4516170	ENCFF003AMQ	chr11:61814886-61815510	GRCh38	TIGD3-human	HepG2
										rs4516170	ENCFF003AMQ	chr11:61815132-61815756	GRCh38	TIGD3-human	HepG2
										rs11072553	ENCFF003AMQ	chr20:44394669-44395293	GRCh38	TIGD3-human	HepG2
										rs11072553	ENCFF003AMQ	chr20:44394382-44395006	GRCh38	TIGD3-human	HepG2
										rs4146344	ENCFF003AMQ	chr19:7903199-7903823	GRCh38	TIGD3-human	HepG2
										rs9892466	ENCFF003AMQ	chr4:102827203-102827827	GRCh38	TIGD3-human	HepG2
										rs11326552	ENCFF003AMQ	chr19:12945569-12946193	GRCh38	TIGD3-human	HepG2
										rs1430780	ENCFF003AMQ	chr5:177086708-177087332	GRCh38	TIGD3-human	HepG2
										rs6726634	ENCFF003AMQ	chr16:75464059-75464683	GRCh38	TIGD3-human	HepG2
										rs201580457	ENCFF003AMQ	chr9:94165604-94166228	GRCh38	TIGD3-human	HepG2
										rs6065630	ENCFF003AMQ	chr20:43590787-43591411	GRCh38	TIGD3-human	HepG2
										rs6065630	ENCFF003AMQ	chr20:43591004-43591628	GRCh38	TIGD3-human	HepG2
										rs6073136	ENCFF003AMQ	chr20:43590787-43591411	GRCh38	TIGD3-human	HepG2
										rs6073136	ENCFF003AMQ	chr20:43591004-43591628	GRCh38	TIGD3-human	HepG2
										rs79526483	ENCFF003AMQ	chr16:53434488-53435112	GRCh38	TIGD3-human	HepG2
										rs79526483	ENCFF003AMQ	chr16:53434697-53435321	GRCh38	TIGD3-human	HepG2
										rs11929144	ENCFF003AMQ	chr6:160348823-160349447	GRCh38	TIGD3-human	HepG2
										rs11929144	ENCFF003AMQ	chr6:160349026-160349650	GRCh38	TIGD3-human	HepG2
										rs754202	ENCFF003AMQ	chr6:160348823-160349447	GRCh38	TIGD3-human	HepG2
										rs754202	ENCFF003AMQ	chr6:160349026-160349650	GRCh38	TIGD3-human	HepG2
										rs11713141	ENCFF003AMQ	chr6:160349026-160349650	GRCh38	TIGD3-human	HepG2
										rs6763780	ENCFF003AMQ	chr2:202265437-202266061	GRCh38	TIGD3-human	HepG2
										rs6824707	ENCFF003AMQ	chr20:62641853-62642477	GRCh38	TIGD3-human	HepG2
										rs10009426	ENCFF003AMQ	chr20:62641853-62642477	GRCh38	TIGD3-human	HepG2
										rs223333	ENCFF003AMQ	chr6:160349026-160349650	GRCh38	TIGD3-human	HepG2
										rs7732130	ENCFF003AMQ	chr11:1693508-1694132	GRCh38	TIGD3-human	HepG2
										rs329118	ENCFF003AMQ	chr16:28863226-28863850	GRCh38	TIGD3-human	HepG2
										rs59178327	ENCFF003AMQ	chr6:34248160-34248784	GRCh38	TIGD3-human	HepG2
										rs896853	ENCFF003AMQ	chr14:34982177-34982801	GRCh38	TIGD3-human	HepG2
										rs10757283	ENCFF003AMQ	chr10:70887965-70888589	GRCh38	TIGD3-human	HepG2
										rs10757283	ENCFF003AMQ	chr10:70888164-70888788	GRCh38	TIGD3-human	HepG2
										rs10811661	ENCFF003AMQ	chr3:186108264-186108888	GRCh38	TIGD3-human	HepG2
										NA	ENCFF003AMQ	chr16:88487924-88488298	GRCh38	TIGD3-human	HepG2
										rs2076363	ENCFF003BNZ	chr4:51844693-51845097	GRCh38	ZNF652-human	HepG2
										rs150545138	ENCFF003BNZ	chr4:88803409-88803813	GRCh38	ZNF652-human	HepG2
										rs150545138	ENCFF003BNZ	chr4:88803612-88804016	GRCh38	ZNF652-human	HepG2
										rs12402498	ENCFF003BNZ	chr4:88803612-88804016	GRCh38	ZNF652-human	HepG2
										rs148748142	ENCFF003BNZ	chr7:44200474-44200878	GRCh38	ZNF652-human	HepG2
										rs1414419	ENCFF003BNZ	chr7:90173087-90173491	GRCh38	ZNF652-human	HepG2
										rs114165349	ENCFF003BNZ	chr7:130387562-130387966	GRCh38	ZNF652-human	HepG2
										rs6691249	ENCFF003BNZ	chr2:208025373-208025777	GRCh38	ZNF652-human	HepG2
										rs116475050	ENCFF003BNZ	chr1:155262233-155262637	GRCh38	ZNF652-human	HepG2
										rs116475050	ENCFF003BNZ	chr1:155262023-155262427	GRCh38	ZNF652-human	HepG2
										rs2269240	ENCFF003BNZ	chr15:52780467-52780871	GRCh38	ZNF652-human	HepG2
										rs41276588	ENCFF003BNZ	chr17:42760720-42761124	GRCh38	ZNF652-human	HepG2
										rs835576	ENCFF003BNZ	chr17:42760720-42761124	GRCh38	ZNF652-human	HepG2
										rs1376675	ENCFF003BNZ	chr3:88058643-88059047	GRCh38	ZNF652-human	HepG2
										rs72692811	ENCFF003BNZ	chr11:65510769-65511173	GRCh38	ZNF652-human	HepG2
										rs72692843	ENCFF003BNZ	chr2:218312184-218312658	GRCh38	ZNF652-human	HepG2
										rs2242576	ENCFF003BNZ	chr11:2097279-2097683	GRCh38	ZNF652-human	HepG2
										rs10908461	ENCFF003BNZ	chr15:75640188-75640592	GRCh38	ZNF652-human	HepG2
										rs714515	ENCFF003BNZ	chr17:76458550-76458954	GRCh38	ZNF652-human	HepG2
										rs2636265	ENCFF003BNZ	chr12:133129905-133130309	GRCh38	ZNF652-human	HepG2
										rs35812254	ENCFF003BNZ	chr11:119057247-119057651	GRCh38	ZNF652-human	HepG2
										rs1360704	ENCFF003BNZ	chr10:12265682-12266086	GRCh38	ZNF652-human	HepG2
										rs3747631	ENCFF003BNZ	chr1:149917820-149918224	GRCh38	ZNF652-human	HepG2
										rs12031912	ENCFF003BNZ	chr1:39408860-39409264	GRCh38	ZNF652-human	HepG2
										rs4846567	ENCFF003BNZ	chr9:136363757-136364161	GRCh38	ZNF652-human	HepG2
										rs59113396	ENCFF003BNZ	chr1:26695398-26695802	GRCh38	ZNF652-human	HepG2
										rs77661869	ENCFF003BNZ	chr19:1652873-1653277	GRCh38	ZNF652-human	HepG2
										rs10998840	ENCFF003BNZ	chr9:122913153-122913557	GRCh38	ZNF652-human	HepG2
										rs3824734	ENCFF003BNZ	chr10:100101589-100101993	GRCh38	ZNF652-human	HepG2
										rs3781229	ENCFF003BNZ	chr10:100101589-100101993	GRCh38	ZNF652-human	HepG2
										rs11597390	ENCFF003BNZ	chr16:75464623-75465027	GRCh38	ZNF652-human	HepG2
										rs633504	ENCFF003BNZ	chr1:50977617-50978021	GRCh38	ZNF652-human	HepG2
										rs71486610	ENCFF003BNZ	chr19:45668671-45669075	GRCh38	ZNF652-human	HepG2
										rs71486610	ENCFF003BNZ	chr19:45668899-45669303	GRCh38	ZNF652-human	HepG2
										rs10887151	ENCFF003BNZ	chr6:34223740-34224144	GRCh38	ZNF652-human	HepG2
										rs5792235	ENCFF003BNZ	chr9:34074161-34074565	GRCh38	ZNF652-human	HepG2
										rs5792235	ENCFF003BNZ	chr9:34074376-34074780	GRCh38	ZNF652-human	HepG2
										rs99780	ENCFF003BNZ	chr1:204506917-204507321	GRCh38	ZNF652-human	HepG2
										rs3918296	ENCFF003BNZ	chr13:80132970-80133374	GRCh38	ZNF652-human	HepG2
										rs3918296	ENCFF003BNZ	chr13:80133171-80133575	GRCh38	ZNF652-human	HepG2
										rs55911137	ENCFF003BNZ	chr13:80132970-80133374	GRCh38	ZNF652-human	HepG2
										rs55911137	ENCFF003BNZ	chr13:80133171-80133575	GRCh38	ZNF652-human	HepG2
										rs12788118	ENCFF003BNZ	chr9:95024380-95024784	GRCh38	ZNF652-human	HepG2
										rs1440980	ENCFF003BNZ	chr1:6613452-6613856	GRCh38	ZNF652-human	HepG2
										rs3758711	ENCFF003BNZ	chr1:6613452-6613856	GRCh38	ZNF652-human	HepG2
										rs56228827	ENCFF003BNZ	chr10:79335659-79336063	GRCh38	ZNF652-human	HepG2
										rs10160769	ENCFF003BNZ	chr10:79335460-79335864	GRCh38	ZNF652-human	HepG2
										rs10160769	ENCFF003BNZ	chr10:79335659-79336063	GRCh38	ZNF652-human	HepG2
										rs1786141	ENCFF003BNZ	chr8:134765684-134766088	GRCh38	ZNF652-human	HepG2
										rs1784460	ENCFF003BNZ	chr8:134765684-134766088	GRCh38	ZNF652-human	HepG2
										rs1784460	ENCFF003BNZ	chr8:134765886-134766290	GRCh38	ZNF652-human	HepG2
										rs1784459	ENCFF003BNZ	chr9:123087314-123087718	GRCh38	ZNF652-human	HepG2
										rs1784459	ENCFF003BNZ	chr9:123087546-123087950	GRCh38	ZNF652-human	HepG2
										rs1784461	ENCFF003BNZ	chr2:164697708-164698112	GRCh38	ZNF652-human	HepG2
										rs59436997	ENCFF003BNZ	chr11:76782781-76783185	GRCh38	ZNF652-human	HepG2
										rs73264846	ENCFF003BNZ	chr11:65558451-65558855	GRCh38	ZNF652-human	HepG2
										rs894737	ENCFF003BNZ	chr2:67397042-67397446	GRCh38	ZNF652-human	HepG2
										rs2071449	ENCFF003BNZ	chr3:152385817-152386221	GRCh38	ZNF652-human	HepG2
										rs55834317	ENCFF003BNZ	chr6:43838346-43838750	GRCh38	ZNF652-human	HepG2
										rs58639682	ENCFF003BNZ	chr6:41039248-41039652	GRCh38	ZNF652-human	HepG2
										rs3900976	ENCFF003BNZ	chr2:218270224-218270628	GRCh38	ZNF652-human	HepG2
										rs3900976	ENCFF003BNZ	chr2:218269984-218270388	GRCh38	ZNF652-human	HepG2
										rs4148856	ENCFF003BNZ	chr2:43210491-43210895	GRCh38	ZNF652-human	HepG2
										rs4148856	ENCFF003BNZ	chr2:43210720-43211124	GRCh38	ZNF652-human	HepG2
										rs7978610	ENCFF003BNZ	chr1:149899454-149899858	GRCh38	ZNF652-human	HepG2
										rs12823740	ENCFF003BNZ	chr22:35301504-35301908	GRCh38	ZNF652-human	HepG2
										rs373924172	ENCFF003BNZ	chr2:67650823-67651227	GRCh38	ZNF652-human	HepG2
										rs373924172	ENCFF003BNZ	chr2:67651040-67651444	GRCh38	ZNF652-human	HepG2
										rs927483	ENCFF003BNZ	chr11:76784045-76784449	GRCh38	ZNF652-human	HepG2
										rs9562987	ENCFF003BNZ	chr3:160413651-160414055	GRCh38	ZNF652-human	HepG2
										rs963740	ENCFF003BNZ	chr3:160413651-160414055	GRCh38	ZNF652-human	HepG2
										rs1215468	ENCFF003BNZ	chr14:103528250-103528654	GRCh38	ZNF652-human	HepG2
										rs1215451	ENCFF003BNZ	chr2:202178323-202178727	GRCh38	ZNF652-human	HepG2
										rs892670	ENCFF003BNZ	chr3:185796567-185796971	GRCh38	ZNF652-human	HepG2
										rs17122772	ENCFF003BNZ	chr11:72722015-72722419	GRCh38	ZNF652-human	HepG2
										rs3832983	ENCFF003BNZ	chr11:1693190-1693594	GRCh38	ZNF652-human	HepG2
										rs690170	ENCFF003BNZ	chr5:14753483-14753887	GRCh38	ZNF652-human	HepG2
										rs2444250	ENCFF003BNZ	chr11:61776487-61776891	GRCh38	ZNF652-human	HepG2
										rs77023030	ENCFF003BNZ	chr1:149927850-149928254	GRCh38	ZNF652-human	HepG2
										rs2456524	ENCFF003BNZ	chr11:119067539-119067943	GRCh38	ZNF652-human	HepG2
										rs2440317	ENCFF003BNZ	chr11:119067539-119067943	GRCh38	ZNF652-human	HepG2
										rs75681209	ENCFF003BNZ	chr11:119067014-119067418	GRCh38	ZNF652-human	HepG2
										rs2591050	ENCFF003BNZ	chr11:119067539-119067943	GRCh38	ZNF652-human	HepG2
										rs34193806	ENCFF003BNZ	chr11:119067539-119067943	GRCh38	ZNF652-human	HepG2
										rs75219778	ENCFF003BNZ	chr2:65435653-65436057	GRCh38	ZNF652-human	HepG2
										rs62027209	ENCFF003BNZ	chr2:65435653-65436057	GRCh38	ZNF652-human	HepG2
										rs11072553	ENCFF003BNZ	chr20:44394495-44394899	GRCh38	ZNF652-human	HepG2
										rs11072553	ENCFF003BNZ	chr20:44394697-44395101	GRCh38	ZNF652-human	HepG2
										rs11853287	ENCFF003BNZ	chr7:90211592-90211996	GRCh38	ZNF652-human	HepG2
										rs12904088	ENCFF003BNZ	chr1:111747194-111747598	GRCh38	ZNF652-human	HepG2
										rs4932143	ENCFF003BNZ	chr1:111738072-111738476	GRCh38	ZNF652-human	HepG2
										rs986505	ENCFF003BNZ	chr7:44200474-44200878	GRCh38	ZNF652-human	HepG2
										rs3814877	ENCFF003BNZ	chr4:17810728-17811132	GRCh38	ZNF652-human	HepG2
										rs111283203	ENCFF003BNZ	chr5:138095478-138095882	GRCh38	ZNF652-human	HepG2
										rs6499329	ENCFF003BNZ	chr12:95534390-95534794	GRCh38	ZNF652-human	HepG2
										rs150429885	ENCFF003BNZ	chr4:102878379-102878783	GRCh38	ZNF652-human	HepG2
										rs11643207	ENCFF003BNZ	chr4:102868519-102868923	GRCh38	ZNF652-human	HepG2
										rs11646052	ENCFF003BNZ	chr4:102827962-102828366	GRCh38	ZNF652-human	HepG2
										rs9937296	ENCFF003BNZ	chr4:102827962-102828366	GRCh38	ZNF652-human	HepG2
										rs2304586	ENCFF003BNZ	chr4:102780490-102780894	GRCh38	ZNF652-human	HepG2
										rs9905341	ENCFF003BNZ	chr4:102780490-102780894	GRCh38	ZNF652-human	HepG2
										rs391548	ENCFF003BNZ	chr4:102780490-102780894	GRCh38	ZNF652-human	HepG2
										rs2292351	ENCFF003BNZ	chr11:2837169-2837573	GRCh38	ZNF652-human	HepG2
										rs77086571	ENCFF003BNZ	chr11:2837169-2837573	GRCh38	ZNF652-human	HepG2
										rs74577409	ENCFF003BNZ	chr11:2837169-2837573	GRCh38	ZNF652-human	HepG2
										rs13342232	ENCFF003BNZ	chr9:122913153-122913557	GRCh38	ZNF652-human	HepG2
										rs11263763	ENCFF003BNZ	chr1:184051517-184051921	GRCh38	ZNF652-human	HepG2
										rs2303316	ENCFF003BNZ	chr12:56752130-56752534	GRCh38	ZNF652-human	HepG2
										rs1078523	ENCFF003BNZ	chr1:6634583-6634987	GRCh38	ZNF652-human	HepG2
										rs312826	ENCFF003BNZ	chr17:39547891-39548295	GRCh38	ZNF652-human	HepG2
										rs8079153	ENCFF003BNZ	chr20:62648142-62648546	GRCh38	ZNF652-human	HepG2
										rs303760	ENCFF003BNZ	chr7:148699440-148699844	GRCh38	ZNF652-human	HepG2
										rs72926954	ENCFF003BNZ	chr7:148698150-148698554	GRCh38	ZNF652-human	HepG2
										rs202020783	ENCFF003BNZ	chr8:102863063-102863467	GRCh38	ZNF652-human	HepG2
										rs67361341	ENCFF003BNZ	chr9:122940878-122941282	GRCh38	ZNF652-human	HepG2
										rs10408179	ENCFF003BNZ	chr11:119057247-119057651	GRCh38	ZNF652-human	HepG2
										rs67775326	ENCFF003BNZ	chr3:53073321-53073562	GRCh38	ZNF652-human	HepG2
										rs55731973	ENCFF003BNZ	chr15:57306102-57306506	GRCh38	ZNF652-human	HepG2
										rs10865550	ENCFF003BNZ	chr8:102864042-102864446	GRCh38	ZNF652-human	HepG2
										rs10865551	ENCFF003BNZ	chr8:102864042-102864446	GRCh38	ZNF652-human	HepG2
										rs13428381	ENCFF003BNZ	chr8:73665447-73665851	GRCh38	ZNF652-human	HepG2
										rs74181299	ENCFF003BNZ	chr16:81501147-81501551	GRCh38	ZNF652-human	HepG2
										rs11326552	ENCFF003BNZ	chr19:12945531-12945935	GRCh38	ZNF652-human	HepG2
										rs12185577	ENCFF003BNZ	chr18:23503721-23504125	GRCh38	ZNF652-human	HepG2
										rs62157782	ENCFF003BNZ	chr2:112049270-112049674	GRCh38	ZNF652-human	HepG2
										rs79658787	ENCFF003BNZ	chr5:75669161-75669565	GRCh38	ZNF652-human	HepG2
										rs2113508	ENCFF003BNZ	chr3:149480380-149480784	GRCh38	ZNF652-human	HepG2
										rs2113508	ENCFF003BNZ	chr3:149480158-149480562	GRCh38	ZNF652-human	HepG2
										rs201580457	ENCFF003BNZ	chr9:94165713-94166117	GRCh38	ZNF652-human	HepG2
										rs1037416	ENCFF003BNZ	chr6:125790478-125790882	GRCh38	ZNF652-human	HepG2
										rs13419763	ENCFF003BNZ	chr17:36544753-36545157	GRCh38	ZNF652-human	HepG2
										rs992157	ENCFF003BNZ	chr17:36544753-36545157	GRCh38	ZNF652-human	HepG2
										rs10206064	ENCFF003BNZ	chr17:36544753-36545157	GRCh38	ZNF652-human	HepG2
										rs4996257	ENCFF003BNZ	chr1:28736465-28736869	GRCh38	ZNF652-human	HepG2
										rs145013566	ENCFF003BNZ	chr10:97318710-97319114	GRCh38	ZNF652-human	HepG2
										rs1894668	ENCFF003BNZ	chr10:92240856-92241260	GRCh38	ZNF652-human	HepG2
										rs6122141	ENCFF003BNZ	chr15:43370354-43370758	GRCh38	ZNF652-human	HepG2
										rs4818837	ENCFF003BNZ	chr12:121133206-121133610	GRCh38	ZNF652-human	HepG2
										rs6519802	ENCFF003BNZ	chr11:69644221-69644625	GRCh38	ZNF652-human	HepG2
										rs142944126	ENCFF003BNZ	chr20:43657411-43657815	GRCh38	ZNF652-human	HepG2
										rs76859275	ENCFF003BNZ	chr1:117605566-117605970	GRCh38	ZNF652-human	HepG2
										rs117117069	ENCFF003BNZ	chr3:196081875-196082279	GRCh38	ZNF652-human	HepG2
										rs7647481	ENCFF003BNZ	chr15:52294688-52295092	GRCh38	ZNF652-human	HepG2
										rs7649970	ENCFF003BNZ	chr20:43583829-43584233	GRCh38	ZNF652-human	HepG2
										rs3774723	ENCFF003BNZ	chr3:12353819-12354223	GRCh38	ZNF652-human	HepG2
										rs66815886	ENCFF003BNZ	chr4:103009189-103009593	GRCh38	ZNF652-human	HepG2
										rs11929144	ENCFF003BNZ	chr6:160349170-160349574	GRCh38	ZNF652-human	HepG2
										rs17010188	ENCFF003BNZ	chr16:71600746-71601150	GRCh38	ZNF652-human	HepG2
										rs2208	ENCFF003BNZ	chr17:36486470-36486874	GRCh38	ZNF652-human	HepG2
										rs754202	ENCFF003BNZ	chr6:160349170-160349574	GRCh38	ZNF652-human	HepG2
										rs686088	ENCFF003BNZ	chr3:170997898-170998302	GRCh38	ZNF652-human	HepG2
										rs548288	ENCFF003BNZ	chr3:170997898-170998302	GRCh38	ZNF652-human	HepG2
										rs11713141	ENCFF003BNZ	chr6:160349170-160349574	GRCh38	ZNF652-human	HepG2
										rs6790398	ENCFF003BNZ	chr3:136250785-136251189	GRCh38	ZNF652-human	HepG2
										rs34897827	ENCFF003BNZ	chr19:47113020-47113424	GRCh38	ZNF652-human	HepG2
										rs5396	ENCFF003BNZ	chr11:69640977-69641381	GRCh38	ZNF652-human	HepG2
										rs12635614	ENCFF003BNZ	chr19:19366655-19367166	GRCh38	ZNF652-human	HepG2
										rs7646518	ENCFF003BNZ	chr12:118052454-118052858	GRCh38	ZNF652-human	HepG2
										rs60331633	ENCFF003BNZ	chr10:63115669-63116073	GRCh38	ZNF652-human	HepG2
										rs41297529	ENCFF003BNZ	chr20:43657411-43657815	GRCh38	ZNF652-human	HepG2
										rs2271045	ENCFF003BNZ	chr5:79133675-79134079	GRCh38	ZNF652-human	HepG2
										rs28600948	ENCFF003BNZ	chr15:75579234-75579638	GRCh38	ZNF652-human	HepG2
										rs6854028	ENCFF003BNZ	chr17:7836837-7837160	GRCh38	ZNF652-human	HepG2
										rs884872	ENCFF003BNZ	chr2:112056138-112056542	GRCh38	ZNF652-human	HepG2
										rs10012624	ENCFF003BNZ	chr5:53478311-53478715	GRCh38	ZNF652-human	HepG2
										rs72614904	ENCFF003BNZ	chr7:4641697-4642101	GRCh38	ZNF652-human	HepG2
										rs7695096	ENCFF003BNZ	chr11:74948983-74949387	GRCh38	ZNF652-human	HepG2
										rs223388	ENCFF003BNZ	chr3:185796567-185796971	GRCh38	ZNF652-human	HepG2
										rs223387	ENCFF003BNZ	chr9:19049193-19049597	GRCh38	ZNF652-human	HepG2
										rs223333	ENCFF003BNZ	chr6:160349170-160349574	GRCh38	ZNF652-human	HepG2
										rs252924	ENCFF003BNZ	chr3:138348190-138348594	GRCh38	ZNF652-human	HepG2
										rs3936511	ENCFF003BNZ	chr4:51844693-51845097	GRCh38	ZNF652-human	HepG2
										rs3936511	ENCFF003BNZ	chr4:51844917-51845321	GRCh38	ZNF652-human	HepG2
										rs5868014	ENCFF003BNZ	chr4:51943469-51943873	GRCh38	ZNF652-human	HepG2
										rs4976033	ENCFF003BNZ	chr8:94949663-94950067	GRCh38	ZNF652-human	HepG2
										rs5868780	ENCFF003BNZ	chr11:72752277-72752681	GRCh38	ZNF652-human	HepG2
										rs5868780	ENCFF003BNZ	chr11:72752022-72752426	GRCh38	ZNF652-human	HepG2
										rs7732130	ENCFF003BNZ	chr11:1693922-1694326	GRCh38	ZNF652-human	HepG2
										rs4466139	ENCFF003BNZ	chr1:172383566-172383970	GRCh38	ZNF652-human	HepG2
										rs3733892	ENCFF003BNZ	chr10:122375190-122375594	GRCh38	ZNF652-human	HepG2
										rs9379084	ENCFF003BNZ	chr1:149927650-149928054	GRCh38	ZNF652-human	HepG2
										rs9379084	ENCFF003BNZ	chr1:149927850-149928254	GRCh38	ZNF652-human	HepG2
										rs17672692	ENCFF003BNZ	chr1:149928201-149928605	GRCh38	ZNF652-human	HepG2
										rs9379082	ENCFF003BNZ	chr1:150021232-150021636	GRCh38	ZNF652-human	HepG2
										rs9472142	ENCFF003BNZ	chr12:6607855-6608259	GRCh38	ZNF652-human	HepG2
										rs998584	ENCFF003BNZ	chr20:64062677-64063081	GRCh38	ZNF652-human	HepG2
										rs1317983	ENCFF003BNZ	chr11:2837169-2837573	GRCh38	ZNF652-human	HepG2
										rs1797145	ENCFF003BNZ	chr9:136354617-136355021	GRCh38	ZNF652-human	HepG2
										rs9390022	ENCFF003BNZ	chr1:172399042-172399446	GRCh38	ZNF652-human	HepG2
										rs555754	ENCFF003BNZ	chr2:112049270-112049674	GRCh38	ZNF652-human	HepG2
										rs655185	ENCFF003BNZ	chr2:18520488-18520892	GRCh38	ZNF652-human	HepG2
										rs1799884	ENCFF003BNZ	chr3:12350620-12351024	GRCh38	ZNF652-human	HepG2
										rs730497	ENCFF003BNZ	chr10:61964909-61965313	GRCh38	ZNF652-human	HepG2
										rs117647808	ENCFF003BNZ	chr10:61964909-61965313	GRCh38	ZNF652-human	HepG2
										rs10259022	ENCFF003BNZ	chr6:45200549-45200757	GRCh38	ZNF652-human	HepG2
										rs10263705	ENCFF003BNZ	chr10:63480348-63480752	GRCh38	ZNF652-human	HepG2
										rs10097617	ENCFF003BNZ	chr11:13297961-13298365	GRCh38	ZNF652-human	HepG2
										rs896852	ENCFF003BNZ	chr12:123983870-123984274	GRCh38	ZNF652-human	HepG2
										rs2440198	ENCFF003BNZ	chr1:147641968-147642372	GRCh38	ZNF652-human	HepG2
										rs2679745	ENCFF003BNZ	chr6:117675147-117675551	GRCh38	ZNF652-human	HepG2
										rs7828303	ENCFF003BNZ	chr16:53503495-53503899	GRCh38	ZNF652-human	HepG2
										rs6475313	ENCFF003BNZ	chr16:53433873-53434277	GRCh38	ZNF652-human	HepG2
										rs10757283	ENCFF003BNZ	chr10:70888398-70888802	GRCh38	ZNF652-human	HepG2
										rs10757282	ENCFF003BNZ	chr10:70887757-70888161	GRCh38	ZNF652-human	HepG2
										rs7019778	ENCFF003BNZ	chr2:233387912-233388316	GRCh38	ZNF652-human	HepG2
										rs36030019	ENCFF003BNZ	chr2:42979675-42979940	GRCh38	ZNF652-human	HepG2
										rs10993074	ENCFF003BNZ	chr2:42979675-42979940	GRCh38	ZNF652-human	HepG2
										rs12339639	ENCFF003BNZ	chr13:49858532-49858936	GRCh38	ZNF652-human	HepG2
										rs117869959	ENCFF003BNZ	chr13:49858532-49858936	GRCh38	ZNF652-human	HepG2
										rs2239539	ENCFF003BNZ	chr13:49858532-49858936	GRCh38	ZNF652-human	HepG2
										rs2487387	ENCFF003BNZ	chr6:7219333-7219737	GRCh38	ZNF652-human	HepG2
										rs10125388	ENCFF003BNZ	chr6:41065659-41065979	GRCh38	ZNF652-human	HepG2
										rs401826	ENCFF003BNZ	chr13:50521718-50522122	GRCh38	ZNF652-human	HepG2
										rs378740	ENCFF003BNZ	chr13:50521718-50522122	GRCh38	ZNF652-human	HepG2
										rs74559375	ENCFF003BNZ	chr3:113577842-113578246	GRCh38	ZNF652-human	HepG2
										NA	ENCFF003BNZ	chr15:89874971-89875375	GRCh38	ZNF652-human	HepG2
										NA	ENCFF003BNZ	chr17:78724386-78724790	GRCh38	ZNF652-human	HepG2
										NA	ENCFF003BNZ	chr17:79926141-79926545	GRCh38	ZNF652-human	HepG2
										NA	ENCFF003BNZ	chr17:4909072-4909476	GRCh38	ZNF652-human	HepG2
										NA	ENCFF003BNZ	chr2:218289814-218290218	GRCh38	ZNF652-human	HepG2
										NA	ENCFF003BNZ	chr2:218290043-218290447	GRCh38	ZNF652-human	HepG2
										NA	ENCFF003BNZ	chr16:88487920-88488214	GRCh38	ZNF652-human	HepG2
										rs148748142	ENCFF003HBS	chr7:44200628-44201092	GRCh38	MED13-human	HepG2
										rs2294532	ENCFF003HBS	chr8:94949120-94949584	GRCh38	MED13-human	HepG2
										rs12041740	ENCFF003HBS	chr8:94949120-94949584	GRCh38	MED13-human	HepG2
										rs6691249	ENCFF003HBS	chr2:208025327-208025791	GRCh38	MED13-human	HepG2
										rs1044808	ENCFF003HBS	chr9:94166510-94166974	GRCh38	MED13-human	HepG2
										rs2242576	ENCFF003HBS	chr11:2097526-2097990	GRCh38	MED13-human	HepG2
										rs10911205	ENCFF003HBS	chr6:125790189-125790653	GRCh38	MED13-human	HepG2
										rs10911205	ENCFF003HBS	chr6:125789942-125790406	GRCh38	MED13-human	HepG2
										rs4366285	ENCFF003HBS	chr10:97318853-97319317	GRCh38	MED13-human	HepG2
										rs4846567	ENCFF003HBS	chr9:136363548-136364012	GRCh38	MED13-human	HepG2
										rs77661869	ENCFF003HBS	chr19:1652915-1653379	GRCh38	MED13-human	HepG2
										rs12414178	ENCFF003HBS	chr1:150010306-150010770	GRCh38	MED13-human	HepG2
										rs3824734	ENCFF003HBS	chr10:100101558-100102022	GRCh38	MED13-human	HepG2
										rs3781229	ENCFF003HBS	chr10:100101558-100102022	GRCh38	MED13-human	HepG2
										rs1440980	ENCFF003HBS	chr1:6613506-6613970	GRCh38	MED13-human	HepG2
										rs3758711	ENCFF003HBS	chr1:6613506-6613970	GRCh38	MED13-human	HepG2
										rs56228827	ENCFF003HBS	chr10:79335700-79336164	GRCh38	MED13-human	HepG2
										rs10160769	ENCFF003HBS	chr10:79335700-79336164	GRCh38	MED13-human	HepG2
										rs4148856	ENCFF003HBS	chr2:43210499-43210963	GRCh38	MED13-human	HepG2
										rs927483	ENCFF003HBS	chr11:76784069-76784533	GRCh38	MED13-human	HepG2
										rs1078514	ENCFF003HBS	chr15:52295460-52295924	GRCh38	MED13-human	HepG2
										rs149336329	ENCFF003HBS	chr11:61792261-61792725	GRCh38	MED13-human	HepG2
										rs149336329	ENCFF003HBS	chr11:61792520-61792984	GRCh38	MED13-human	HepG2
										rs4516170	ENCFF003HBS	chr11:61815088-61815552	GRCh38	MED13-human	HepG2
										rs11072553	ENCFF003HBS	chr20:44394519-44394908	GRCh38	MED13-human	HepG2
										rs986505	ENCFF003HBS	chr7:44200628-44201092	GRCh38	MED13-human	HepG2
										rs34904236	ENCFF003HBS	chr4:102869010-102869474	GRCh38	MED13-human	HepG2
										rs11646052	ENCFF003HBS	chr4:102828100-102828564	GRCh38	MED13-human	HepG2
										rs9937296	ENCFF003HBS	chr4:102828100-102828564	GRCh38	MED13-human	HepG2
										rs9892466	ENCFF003HBS	chr4:102827296-102827760	GRCh38	MED13-human	HepG2
										rs62059712	ENCFF003HBS	chr22:38201812-38202276	GRCh38	MED13-human	HepG2
										rs202020783	ENCFF003HBS	chr8:102863043-102863507	GRCh38	MED13-human	HepG2
										rs2278090	ENCFF003HBS	chr20:62642294-62642758	GRCh38	MED13-human	HepG2
										rs201580457	ENCFF003HBS	chr9:94165632-94166096	GRCh38	MED13-human	HepG2
										rs12466003	ENCFF003HBS	chr11:69638893-69639357	GRCh38	MED13-human	HepG2
										rs1037416	ENCFF003HBS	chr6:125790480-125790944	GRCh38	MED13-human	HepG2
										rs4996257	ENCFF003HBS	chr1:28736622-28737086	GRCh38	MED13-human	HepG2
										rs145013566	ENCFF003HBS	chr10:97318853-97319317	GRCh38	MED13-human	HepG2
										rs4560183	ENCFF003HBS	chr11:76784069-76784533	GRCh38	MED13-human	HepG2
										rs117117069	ENCFF003HBS	chr3:196081821-196082285	GRCh38	MED13-human	HepG2
										rs11929144	ENCFF003HBS	chr6:160348837-160349301	GRCh38	MED13-human	HepG2
										rs686088	ENCFF003HBS	chr3:170997882-170998346	GRCh38	MED13-human	HepG2
										rs548288	ENCFF003HBS	chr3:170997882-170998346	GRCh38	MED13-human	HepG2
										rs6790398	ENCFF003HBS	chr3:136250899-136251363	GRCh38	MED13-human	HepG2
										rs5396	ENCFF003HBS	chr11:69641013-69641477	GRCh38	MED13-human	HepG2
										rs869399	ENCFF003HBS	chr7:157139072-157139536	GRCh38	MED13-human	HepG2
										rs41300395	ENCFF003HBS	chr12:6554189-6554653	GRCh38	MED13-human	HepG2
										rs2074974	ENCFF003HBS	chr20:43590552-43591016	GRCh38	MED13-human	HepG2
										rs6554321	ENCFF003HBS	chr20:43590552-43591016	GRCh38	MED13-human	HepG2
										rs6824707	ENCFF003HBS	chr20:62642059-62642523	GRCh38	MED13-human	HepG2
										rs6824707	ENCFF003HBS	chr20:62642294-62642758	GRCh38	MED13-human	HepG2
										rs10009426	ENCFF003HBS	chr20:62642059-62642523	GRCh38	MED13-human	HepG2
										rs10009426	ENCFF003HBS	chr20:62642294-62642758	GRCh38	MED13-human	HepG2
										rs28600948	ENCFF003HBS	chr15:75579172-75579636	GRCh38	MED13-human	HepG2
										rs1996617	ENCFF003HBS	chr16:28863171-28863635	GRCh38	MED13-human	HepG2
										rs6854028	ENCFF003HBS	chr17:7836758-7837222	GRCh38	MED13-human	HepG2
										rs11938697	ENCFF003HBS	chr3:15859175-15859639	GRCh38	MED13-human	HepG2
										rs72614904	ENCFF003HBS	chr7:4641876-4642340	GRCh38	MED13-human	HepG2
										rs7695096	ENCFF003HBS	chr11:74948846-74949310	GRCh38	MED13-human	HepG2
										rs223387	ENCFF003HBS	chr9:19049118-19049582	GRCh38	MED13-human	HepG2
										rs223434	ENCFF003HBS	chr2:636843-637307	GRCh38	MED13-human	HepG2
										rs223464	ENCFF003HBS	chr12:133130368-133130832	GRCh38	MED13-human	HepG2
										rs223464	ENCFF003HBS	chr12:133129976-133130440	GRCh38	MED13-human	HepG2
										rs329118	ENCFF003HBS	chr16:28863396-28863860	GRCh38	MED13-human	HepG2
										rs998584	ENCFF003HBS	chr20:64062658-64063122	GRCh38	MED13-human	HepG2
										rs474513	ENCFF003HBS	chr2:65430850-65431314	GRCh38	MED13-human	HepG2
										rs6982393	ENCFF003HBS	chr12:120979397-120979861	GRCh38	MED13-human	HepG2
										rs10757283	ENCFF003HBS	chr10:70888207-70888671	GRCh38	MED13-human	HepG2
										rs36030019	ENCFF003HBS	chr2:42979705-42979853	GRCh38	MED13-human	HepG2
										rs36030019	ENCFF003HBS	chr2:42979741-42980205	GRCh38	MED13-human	HepG2
										rs10993074	ENCFF003HBS	chr2:42979705-42979853	GRCh38	MED13-human	HepG2
										rs10993074	ENCFF003HBS	chr2:42979741-42980205	GRCh38	MED13-human	HepG2
										rs10125388	ENCFF003HBS	chr6:41065501-41065965	GRCh38	MED13-human	HepG2
										NA	ENCFF003HBS	chr3:184017435-184017899	GRCh38	MED13-human	HepG2
										NA	ENCFF003HBS	chr2:218289615-218290079	GRCh38	MED13-human	HepG2
										NA	ENCFF003HBS	chr2:218289834-218290298	GRCh38	MED13-human	HepG2
										NA	ENCFF003HBS	chr16:88487985-88488213	GRCh38	MED13-human	HepG2
										rs1360704	ENCFF003LPE	chr10:12265857-12266167	GRCh38	RUNX1-human	K562
										rs4846567	ENCFF003LPE	chr9:136363707-136364017	GRCh38	RUNX1-human	K562
										rs9892466	ENCFF003LPE	chr4:102827424-102827734	GRCh38	RUNX1-human	K562
										rs11326552	ENCFF003LPE	chr19:12945691-12946001	GRCh38	RUNX1-human	K562
										rs7577837	ENCFF003LPE	chr7:157138426-157138736	GRCh38	RUNX1-human	K562
										rs201580457	ENCFF003LPE	chr9:94165620-94165930	GRCh38	RUNX1-human	K562
										rs4996257	ENCFF003LPE	chr1:28736568-28736878	GRCh38	RUNX1-human	K562
										rs7695096	ENCFF003LPE	chr11:74949134-74949444	GRCh38	RUNX1-human	K562
										rs617219	ENCFF003LPE	chr12:49869096-49869406	GRCh38	RUNX1-human	K562
										rs59178327	ENCFF003LPE	chr6:34248408-34248718	GRCh38	RUNX1-human	K562
										rs2242576	ENCFF003OAO	chr11:2097527-2097927	GRCh38	PRDM15-human	WTC11
										rs10908461	ENCFF003OAO	chr15:75640231-75640631	GRCh38	PRDM15-human	WTC11
										rs59113396	ENCFF003OAO	chr1:26695315-26695904	GRCh38	PRDM15-human	WTC11
										rs12414178	ENCFF003OAO	chr1:150010465-150010865	GRCh38	PRDM15-human	WTC11
										rs12322604	ENCFF003OAO	chr1:155277595-155277995	GRCh38	PRDM15-human	WTC11
										rs303760	ENCFF003OAO	chr7:148699426-148699826	GRCh38	PRDM15-human	WTC11
										rs72926954	ENCFF003OAO	chr7:148698343-148698612	GRCh38	PRDM15-human	WTC11
										rs12185577	ENCFF003OAO	chr18:23503588-23503988	GRCh38	PRDM15-human	WTC11
										rs4996257	ENCFF003OAO	chr1:28736383-28736783	GRCh38	PRDM15-human	WTC11
										rs10932772	ENCFF003OAO	chr14:91417272-91417672	GRCh38	PRDM15-human	WTC11
										rs2943654	ENCFF003OAO	chr14:91417272-91417672	GRCh38	PRDM15-human	WTC11
										rs4560183	ENCFF003OAO	chr11:76784148-76784548	GRCh38	PRDM15-human	WTC11
										rs17036160	ENCFF003OAO	chr1:149927134-149927534	GRCh38	PRDM15-human	WTC11
										rs17036160	ENCFF003OAO	chr1:149927410-149927810	GRCh38	PRDM15-human	WTC11
										rs2169973	ENCFF003OAO	chr3:173395518-173395918	GRCh38	PRDM15-human	WTC11
										rs2169973	ENCFF003OAO	chr3:173395751-173396151	GRCh38	PRDM15-human	WTC11
										rs78060265	ENCFF003OAO	chr3:173395518-173395918	GRCh38	PRDM15-human	WTC11
										rs78060265	ENCFF003OAO	chr3:173395751-173396151	GRCh38	PRDM15-human	WTC11
										rs6825315	ENCFF003OAO	chr1:26111845-26112245	GRCh38	PRDM15-human	WTC11
										rs6854028	ENCFF003OAO	chr17:7836724-7837252	GRCh38	PRDM15-human	WTC11
										rs6854028	ENCFF003OAO	chr17:7836724-7837254	GRCh38	PRDM15-human	WTC11
										rs72614904	ENCFF003OAO	chr7:4641721-4642170	GRCh38	PRDM15-human	WTC11
										rs223434	ENCFF003OAO	chr2:636836-637236	GRCh38	PRDM15-human	WTC11
										rs3135911	ENCFF003OAO	chr18:65751199-65751599	GRCh38	PRDM15-human	WTC11
										rs12681679	ENCFF003OAO	chr16:28880020-28880420	GRCh38	PRDM15-human	WTC11
										rs2076363	ENCFF003TVC	chr4:51844709-51844973	GRCh38	USF1-human	A549
										rs2294532	ENCFF003TVC	chr8:94949386-94949650	GRCh38	USF1-human	A549
										rs12041740	ENCFF003TVC	chr8:94949386-94949650	GRCh38	USF1-human	A549
										rs6691249	ENCFF003TVC	chr2:208025483-208025747	GRCh38	USF1-human	A549
										rs10998840	ENCFF003TVC	chr9:122913247-122913511	GRCh38	USF1-human	A549
										rs11597390	ENCFF003TVC	chr16:75464748-75465012	GRCh38	USF1-human	A549
										rs71486610	ENCFF003TVC	chr19:45668835-45669099	GRCh38	USF1-human	A549
										rs5792235	ENCFF003TVC	chr9:34074251-34074515	GRCh38	USF1-human	A549
										rs59436997	ENCFF003TVC	chr11:76783006-76783270	GRCh38	USF1-human	A549
										rs852816	ENCFF003TVC	chr15:63600692-63600956	GRCh38	USF1-human	A549
										rs2071449	ENCFF003TVC	chr3:152385774-152386038	GRCh38	USF1-human	A549
										rs1727294	ENCFF003TVC	chr1:149899415-149899639	GRCh38	USF1-human	A549
										rs1106240	ENCFF003TVC	chr15:75639559-75639823	GRCh38	USF1-human	A549
										rs655293	ENCFF003TVC	chr15:75639559-75639823	GRCh38	USF1-human	A549
										rs1716168	ENCFF003TVC	chr1:149899415-149899639	GRCh38	USF1-human	A549
										rs7978610	ENCFF003TVC	chr1:149899415-149899639	GRCh38	USF1-human	A549
										rs3832983	ENCFF003TVC	chr11:1693247-1693511	GRCh38	USF1-human	A549
										rs34193806	ENCFF003TVC	chr11:119067679-119067883	GRCh38	USF1-human	A549
										rs72630489	ENCFF003TVC	chr4:184793109-184793373	GRCh38	USF1-human	A549
										rs4984981	ENCFF003TVC	chr4:184793109-184793373	GRCh38	USF1-human	A549
										rs9892466	ENCFF003TVC	chr4:102827486-102827750	GRCh38	USF1-human	A549
										rs13342232	ENCFF003TVC	chr9:122913247-122913511	GRCh38	USF1-human	A549
										rs11263763	ENCFF003TVC	chr1:184051610-184051874	GRCh38	USF1-human	A549
										rs2723086	ENCFF003TVC	chr2:226247820-226248084	GRCh38	USF1-human	A549
										rs11326552	ENCFF003TVC	chr19:12945621-12945897	GRCh38	USF1-human	A549
										rs2113508	ENCFF003TVC	chr3:149480417-149480681	GRCh38	USF1-human	A549
										rs4996257	ENCFF003TVC	chr1:28736686-28736950	GRCh38	USF1-human	A549
										rs142944126	ENCFF003TVC	chr20:43657426-43657690	GRCh38	USF1-human	A549
										rs2208	ENCFF003TVC	chr17:36486443-36486707	GRCh38	USF1-human	A549
										rs34897827	ENCFF003TVC	chr19:47113107-47113302	GRCh38	USF1-human	A549
										rs41297529	ENCFF003TVC	chr20:43657426-43657690	GRCh38	USF1-human	A549
										rs7656416	ENCFF003TVC	chr20:44370754-44371018	GRCh38	USF1-human	A549
										rs6854028	ENCFF003TVC	chr17:7836762-7837026	GRCh38	USF1-human	A549
										rs4693478	ENCFF003TVC	chr3:150348552-150348816	GRCh38	USF1-human	A549
										rs72614904	ENCFF003TVC	chr7:4641998-4642262	GRCh38	USF1-human	A549
										rs7695096	ENCFF003TVC	chr11:74949077-74949341	GRCh38	USF1-human	A549
										rs5868780	ENCFF003TVC	chr11:72752374-72752481	GRCh38	USF1-human	A549
										rs12339639	ENCFF003TVC	chr13:49858627-49858891	GRCh38	USF1-human	A549
										rs117869959	ENCFF003TVC	chr13:49858627-49858891	GRCh38	USF1-human	A549
										rs2239539	ENCFF003TVC	chr13:49858627-49858891	GRCh38	USF1-human	A549
										NA	ENCFF003TVC	chr15:89875010-89875274	GRCh38	USF1-human	A549
										NA	ENCFF003TVC	chr17:4909109-4909373	GRCh38	USF1-human	A549
										rs12041740	ENCFF003YHG	chr8:94949410-94950080	GRCh38	SNAPC4-human	HepG2
										rs3008235	ENCFF003YHG	chr2:218292890-218293560	GRCh38	SNAPC4-human	HepG2
										rs6691249	ENCFF003YHG	chr2:208025212-208025882	GRCh38	SNAPC4-human	HepG2
										rs6691249	ENCFF003YHG	chr2:208025496-208026166	GRCh38	SNAPC4-human	HepG2
										rs116475050	ENCFF003YHG	chr1:155261896-155262566	GRCh38	SNAPC4-human	HepG2
										rs4366285	ENCFF003YHG	chr10:97318812-97319482	GRCh38	SNAPC4-human	HepG2
										rs59113396	ENCFF003YHG	chr1:26695232-26695902	GRCh38	SNAPC4-human	HepG2
										rs12414178	ENCFF003YHG	chr1:150010304-150010974	GRCh38	SNAPC4-human	HepG2
										rs3824734	ENCFF003YHG	chr10:100101690-100102360	GRCh38	SNAPC4-human	HepG2
										rs99780	ENCFF003YHG	chr1:204506402-204507072	GRCh38	SNAPC4-human	HepG2
										rs1346	ENCFF003YHG	chr1:36323571-36324241	GRCh38	SNAPC4-human	HepG2
										rs894737	ENCFF003YHG	chr2:67397101-67397771	GRCh38	SNAPC4-human	HepG2
										rs3900976	ENCFF003YHG	chr2:218270151-218270821	GRCh38	SNAPC4-human	HepG2
										rs3900976	ENCFF003YHG	chr2:218269669-218270339	GRCh38	SNAPC4-human	HepG2
										rs3759468	ENCFF003YHG	chr19:49513420-49514090	GRCh38	SNAPC4-human	HepG2
										rs927483	ENCFF003YHG	chr11:76783539-76784209	GRCh38	SNAPC4-human	HepG2
										rs927484	ENCFF003YHG	chr11:76783539-76784209	GRCh38	SNAPC4-human	HepG2
										rs799488	ENCFF003YHG	chr17:7650332-7651002	GRCh38	SNAPC4-human	HepG2
										rs10137475	ENCFF003YHG	chr3:185175229-185175899	GRCh38	SNAPC4-human	HepG2
										rs9323524	ENCFF003YHG	chr3:185175229-185175899	GRCh38	SNAPC4-human	HepG2
										rs149336329	ENCFF003YHG	chr11:61792463-61793133	GRCh38	SNAPC4-human	HepG2
										rs75219778	ENCFF003YHG	chr2:65435507-65436177	GRCh38	SNAPC4-human	HepG2
										rs75219778	ENCFF003YHG	chr2:65435811-65436481	GRCh38	SNAPC4-human	HepG2
										rs62027209	ENCFF003YHG	chr2:65435507-65436177	GRCh38	SNAPC4-human	HepG2
										rs62027209	ENCFF003YHG	chr2:65435811-65436481	GRCh38	SNAPC4-human	HepG2
										rs11072553	ENCFF003YHG	chr20:44394345-44395015	GRCh38	SNAPC4-human	HepG2
										rs11072553	ENCFF003YHG	chr20:44394570-44395240	GRCh38	SNAPC4-human	HepG2
										rs34904236	ENCFF003YHG	chr4:102868985-102869655	GRCh38	SNAPC4-human	HepG2
										rs11646052	ENCFF003YHG	chr4:102828000-102828670	GRCh38	SNAPC4-human	HepG2
										rs9937296	ENCFF003YHG	chr4:102828000-102828670	GRCh38	SNAPC4-human	HepG2
										rs67361341	ENCFF003YHG	chr9:122940813-122941483	GRCh38	SNAPC4-human	HepG2
										rs67361341	ENCFF003YHG	chr9:122940338-122941008	GRCh38	SNAPC4-human	HepG2
										rs67775326	ENCFF003YHG	chr3:53073063-53073733	GRCh38	SNAPC4-human	HepG2
										rs12466003	ENCFF003YHG	chr11:69638863-69639533	GRCh38	SNAPC4-human	HepG2
										rs145013566	ENCFF003YHG	chr10:97318812-97319482	GRCh38	SNAPC4-human	HepG2
										rs6065630	ENCFF003YHG	chr20:43590744-43591414	GRCh38	SNAPC4-human	HepG2
										rs6073136	ENCFF003YHG	chr20:43590744-43591414	GRCh38	SNAPC4-human	HepG2
										rs397553	ENCFF003YHG	chr13:26222026-26222696	GRCh38	SNAPC4-human	HepG2
										rs1894668	ENCFF003YHG	chr10:92240480-92241150	GRCh38	SNAPC4-human	HepG2
										rs142944126	ENCFF003YHG	chr20:43657161-43657831	GRCh38	SNAPC4-human	HepG2
										rs142944126	ENCFF003YHG	chr20:43657409-43658079	GRCh38	SNAPC4-human	HepG2
										rs117656576	ENCFF003YHG	chr3:196055669-196056339	GRCh38	SNAPC4-human	HepG2
										rs117117069	ENCFF003YHG	chr3:196081976-196082646	GRCh38	SNAPC4-human	HepG2
										rs17036160	ENCFF003YHG	chr1:149927367-149928037	GRCh38	SNAPC4-human	HepG2
										rs6790398	ENCFF003YHG	chr3:136250760-136251430	GRCh38	SNAPC4-human	HepG2
										rs6763780	ENCFF003YHG	chr2:202265408-202266078	GRCh38	SNAPC4-human	HepG2
										rs34897827	ENCFF003YHG	chr19:47112733-47113403	GRCh38	SNAPC4-human	HepG2
										rs34897827	ENCFF003YHG	chr19:47112935-47113605	GRCh38	SNAPC4-human	HepG2
										rs5396	ENCFF003YHG	chr11:69640921-69641591	GRCh38	SNAPC4-human	HepG2
										rs41297529	ENCFF003YHG	chr20:43657161-43657831	GRCh38	SNAPC4-human	HepG2
										rs41297529	ENCFF003YHG	chr20:43657409-43658079	GRCh38	SNAPC4-human	HepG2
										rs1996617	ENCFF003YHG	chr16:28863198-28863868	GRCh38	SNAPC4-human	HepG2
										rs1996617	ENCFF003YHG	chr16:28862808-28863478	GRCh38	SNAPC4-human	HepG2
										rs6854028	ENCFF003YHG	chr17:7836345-7837015	GRCh38	SNAPC4-human	HepG2
										rs6854028	ENCFF003YHG	chr17:7836586-7837256	GRCh38	SNAPC4-human	HepG2
										rs6854028	ENCFF003YHG	chr17:7836794-7837464	GRCh38	SNAPC4-human	HepG2
										rs884872	ENCFF003YHG	chr2:112056156-112056826	GRCh38	SNAPC4-human	HepG2
										rs7695096	ENCFF003YHG	chr11:74948788-74949458	GRCh38	SNAPC4-human	HepG2
										rs223464	ENCFF003YHG	chr12:133130269-133130939	GRCh38	SNAPC4-human	HepG2
										rs4976033	ENCFF003YHG	chr8:94949410-94950080	GRCh38	SNAPC4-human	HepG2
										rs329118	ENCFF003YHG	chr16:28863198-28863868	GRCh38	SNAPC4-human	HepG2
										rs9379084	ENCFF003YHG	chr1:149927367-149928037	GRCh38	SNAPC4-human	HepG2
										rs998584	ENCFF003YHG	chr20:64062551-64063221	GRCh38	SNAPC4-human	HepG2
										rs194505	ENCFF003YHG	chr15:52280746-52281416	GRCh38	SNAPC4-human	HepG2
										rs6989630	ENCFF003YHG	chr10:110918588-110919258	GRCh38	SNAPC4-human	HepG2
										rs7828303	ENCFF003YHG	chr16:53503185-53503855	GRCh38	SNAPC4-human	HepG2
										rs36030019	ENCFF003YHG	chr2:42979397-42980067	GRCh38	SNAPC4-human	HepG2
										rs36030019	ENCFF003YHG	chr2:42979742-42980412	GRCh38	SNAPC4-human	HepG2
										rs10993074	ENCFF003YHG	chr2:42979397-42980067	GRCh38	SNAPC4-human	HepG2
										rs10993074	ENCFF003YHG	chr2:42979742-42980412	GRCh38	SNAPC4-human	HepG2
										rs12339639	ENCFF003YHG	chr13:49858160-49858830	GRCh38	SNAPC4-human	HepG2
										rs379417	ENCFF003YHG	chr6:43850943-43851613	GRCh38	SNAPC4-human	HepG2
										rs379471	ENCFF003YHG	chr13:49858160-49858830	GRCh38	SNAPC4-human	HepG2
										NA	ENCFF003YHG	chr17:79926073-79926743	GRCh38	SNAPC4-human	HepG2
										NA	ENCFF003YHG	chr17:79926281-79926951	GRCh38	SNAPC4-human	HepG2
										NA	ENCFF003YHG	chr16:88487914-88488255	GRCh38	SNAPC4-human	HepG2
										NA	ENCFF003YHG	chr16:88487974-88488644	GRCh38	SNAPC4-human	HepG2
										rs150545138	ENCFF003ZLG	chr4:88803455-88804051	GRCh38	DPF2-human	GM12878
										rs150545138	ENCFF003ZLG	chr4:88803658-88804254	GRCh38	DPF2-human	GM12878
										rs12402498	ENCFF003ZLG	chr4:88803455-88804051	GRCh38	DPF2-human	GM12878
										rs12402498	ENCFF003ZLG	chr4:88803658-88804254	GRCh38	DPF2-human	GM12878
										rs2294532	ENCFF003ZLG	chr8:94949105-94949701	GRCh38	DPF2-human	GM12878
										rs2294532	ENCFF003ZLG	chr8:94949308-94949904	GRCh38	DPF2-human	GM12878
										rs12041740	ENCFF003ZLG	chr8:94949105-94949701	GRCh38	DPF2-human	GM12878
										rs12041740	ENCFF003ZLG	chr8:94949308-94949904	GRCh38	DPF2-human	GM12878
										rs10916780	ENCFF003ZLG	chr2:43000677-43001273	GRCh38	DPF2-human	GM12878
										rs1414419	ENCFF003ZLG	chr7:90172993-90173589	GRCh38	DPF2-human	GM12878
										rs1414419	ENCFF003ZLG	chr7:90173198-90173794	GRCh38	DPF2-human	GM12878
										rs6691249	ENCFF003ZLG	chr2:208025317-208025913	GRCh38	DPF2-human	GM12878
										rs6691249	ENCFF003ZLG	chr2:208025523-208026119	GRCh38	DPF2-human	GM12878
										rs116475050	ENCFF003ZLG	chr1:155262231-155262827	GRCh38	DPF2-human	GM12878
										rs2269240	ENCFF003ZLG	chr15:52780143-52780629	GRCh38	DPF2-human	GM12878
										rs2269239	ENCFF003ZLG	chr13:30464378-30464899	GRCh38	DPF2-human	GM12878
										rs1044808	ENCFF003ZLG	chr9:94165942-94166745	GRCh38	DPF2-human	GM12878
										rs1376675	ENCFF003ZLG	chr3:88058833-88059330	GRCh38	DPF2-human	GM12878
										rs7546252	ENCFF003ZLG	chr16:56425504-56425825	GRCh38	DPF2-human	GM12878
										rs4366285	ENCFF003ZLG	chr10:97318805-97319401	GRCh38	DPF2-human	GM12878
										rs1360704	ENCFF003ZLG	chr10:12265396-12265992	GRCh38	DPF2-human	GM12878
										rs4846567	ENCFF003ZLG	chr9:136363509-136364105	GRCh38	DPF2-human	GM12878
										rs2481095	ENCFF003ZLG	chr16:56425504-56425825	GRCh38	DPF2-human	GM12878
										rs11257655	ENCFF003ZLG	chr16:56425504-56425825	GRCh38	DPF2-human	GM12878
										rs77661869	ENCFF003ZLG	chr19:1652619-1653198	GRCh38	DPF2-human	GM12878
										rs10998840	ENCFF003ZLG	chr9:122912831-122913427	GRCh38	DPF2-human	GM12878
										rs827237	ENCFF003ZLG	chr6:34224192-34224534	GRCh38	DPF2-human	GM12878
										rs12411493	ENCFF003ZLG	chr7:90179977-90180573	GRCh38	DPF2-human	GM12878
										rs12414178	ENCFF003ZLG	chr1:150010355-150010951	GRCh38	DPF2-human	GM12878
										rs11597390	ENCFF003ZLG	chr16:75464537-75465133	GRCh38	DPF2-human	GM12878
										rs10787289	ENCFF003ZLG	chr17:78781479-78781760	GRCh38	DPF2-human	GM12878
										rs10787289	ENCFF003ZLG	chr17:78781542-78782138	GRCh38	DPF2-human	GM12878
										rs71486610	ENCFF003ZLG	chr19:45668720-45669316	GRCh38	DPF2-human	GM12878
										rs17245346	ENCFF003ZLG	chr22:32050633-32051229	GRCh38	DPF2-human	GM12878
										rs99780	ENCFF003ZLG	chr1:204506764-204507360	GRCh38	DPF2-human	GM12878
										rs99780	ENCFF003ZLG	chr1:204506975-204507571	GRCh38	DPF2-human	GM12878
										rs643807	ENCFF003ZLG	chr12:6607973-6608569	GRCh38	DPF2-human	GM12878
										rs1440980	ENCFF003ZLG	chr1:6613707-6614303	GRCh38	DPF2-human	GM12878
										rs3758711	ENCFF003ZLG	chr1:6613707-6614303	GRCh38	DPF2-human	GM12878
										rs2066827	ENCFF003ZLG	chr12:123973409-123974005	GRCh38	DPF2-human	GM12878
										rs56348580	ENCFF003ZLG	chr2:157468843-157469507	GRCh38	DPF2-human	GM12878
										rs56348580	ENCFF003ZLG	chr2:157468843-157469553	GRCh38	DPF2-human	GM12878
										rs3900976	ENCFF003ZLG	chr2:218270019-218270399	GRCh38	DPF2-human	GM12878
										rs4148856	ENCFF003ZLG	chr2:43210435-43211031	GRCh38	DPF2-human	GM12878
										rs1727294	ENCFF003ZLG	chr1:149899440-149900036	GRCh38	DPF2-human	GM12878
										rs1106240	ENCFF003ZLG	chr15:75639692-75640288	GRCh38	DPF2-human	GM12878
										rs655293	ENCFF003ZLG	chr15:75639692-75640288	GRCh38	DPF2-human	GM12878
										rs1716168	ENCFF003ZLG	chr1:149899440-149900036	GRCh38	DPF2-human	GM12878
										rs7978610	ENCFF003ZLG	chr1:149899440-149900036	GRCh38	DPF2-human	GM12878
										rs17122779	ENCFF003ZLG	chr9:35748925-35749298	GRCh38	DPF2-human	GM12878
										rs149336329	ENCFF003ZLG	chr11:61792556-61793152	GRCh38	DPF2-human	GM12878
										rs149336329	ENCFF003ZLG	chr11:61792029-61792625	GRCh38	DPF2-human	GM12878
										rs149336329	ENCFF003ZLG	chr11:61792240-61792836	GRCh38	DPF2-human	GM12878
										rs2456524	ENCFF003ZLG	chr11:119067284-119067880	GRCh38	DPF2-human	GM12878
										rs2456524	ENCFF003ZLG	chr11:119067484-119068080	GRCh38	DPF2-human	GM12878
										rs2440317	ENCFF003ZLG	chr11:119067284-119067880	GRCh38	DPF2-human	GM12878
										rs2440317	ENCFF003ZLG	chr11:119067484-119068080	GRCh38	DPF2-human	GM12878
										rs2591050	ENCFF003ZLG	chr11:119067284-119067880	GRCh38	DPF2-human	GM12878
										rs2591050	ENCFF003ZLG	chr11:119067484-119068080	GRCh38	DPF2-human	GM12878
										rs34193806	ENCFF003ZLG	chr11:119067284-119067880	GRCh38	DPF2-human	GM12878
										rs34193806	ENCFF003ZLG	chr11:119067484-119068080	GRCh38	DPF2-human	GM12878
										rs75219778	ENCFF003ZLG	chr2:65435443-65436039	GRCh38	DPF2-human	GM12878
										rs62027209	ENCFF003ZLG	chr2:65435443-65436039	GRCh38	DPF2-human	GM12878
										rs11853287	ENCFF003ZLG	chr7:90211612-90212208	GRCh38	DPF2-human	GM12878
										rs11853287	ENCFF003ZLG	chr7:90211814-90212410	GRCh38	DPF2-human	GM12878
										rs7198606	ENCFF003ZLG	chr16:30407473-30408069	GRCh38	DPF2-human	GM12878
										rs1140239	ENCFF003ZLG	chr1:6624671-6625267	GRCh38	DPF2-human	GM12878
										rs113912503	ENCFF003ZLG	chr2:151289319-151289915	GRCh38	DPF2-human	GM12878
										rs113912503	ENCFF003ZLG	chr2:151289554-151290150	GRCh38	DPF2-human	GM12878
										rs3813904	ENCFF003ZLG	chr3:72822131-72822727	GRCh38	DPF2-human	GM12878
										rs11865702	ENCFF003ZLG	chr1:172390772-172391368	GRCh38	DPF2-human	GM12878
										rs34904236	ENCFF003ZLG	chr4:102868881-102869261	GRCh38	DPF2-human	GM12878
										rs2925979	ENCFF003ZLG	chr9:19048841-19049437	GRCh38	DPF2-human	GM12878
										rs11646052	ENCFF003ZLG	chr4:102828144-102828740	GRCh38	DPF2-human	GM12878
										rs9937296	ENCFF003ZLG	chr4:102828144-102828740	GRCh38	DPF2-human	GM12878
										rs13342232	ENCFF003ZLG	chr9:122912831-122913427	GRCh38	DPF2-human	GM12878
										rs117767867	ENCFF003ZLG	chr8:102864272-102864663	GRCh38	DPF2-human	GM12878
										rs117767867	ENCFF003ZLG	chr8:102864272-102864667	GRCh38	DPF2-human	GM12878
										rs11263763	ENCFF003ZLG	chr1:184051706-184051883	GRCh38	DPF2-human	GM12878
										rs11263763	ENCFF003ZLG	chr1:184051722-184052318	GRCh38	DPF2-human	GM12878
										rs2303316	ENCFF003ZLG	chr12:56752025-56752621	GRCh38	DPF2-human	GM12878
										rs11658219	ENCFF003ZLG	chr15:43776339-43776935	GRCh38	DPF2-human	GM12878
										rs35335692	ENCFF003ZLG	chr2:151289554-151290150	GRCh38	DPF2-human	GM12878
										rs56799554	ENCFF003ZLG	chr1:11262482-11262802	GRCh38	DPF2-human	GM12878
										rs2061873	ENCFF003ZLG	chr1:11262482-11262802	GRCh38	DPF2-human	GM12878
										rs303760	ENCFF003ZLG	chr7:148698923-148699594	GRCh38	DPF2-human	GM12878
										rs202020783	ENCFF003ZLG	chr8:102863257-102863612	GRCh38	DPF2-human	GM12878
										rs35816837	ENCFF003ZLG	chr5:56909372-56909968	GRCh38	DPF2-human	GM12878
										rs67775326	ENCFF003ZLG	chr3:53073187-53073783	GRCh38	DPF2-human	GM12878
										rs11326552	ENCFF003ZLG	chr19:12945149-12945745	GRCh38	DPF2-human	GM12878
										rs11326552	ENCFF003ZLG	chr19:12945349-12945945	GRCh38	DPF2-human	GM12878
										rs11326552	ENCFF003ZLG	chr19:12945549-12946145	GRCh38	DPF2-human	GM12878
										rs1430780	ENCFF003ZLG	chr5:177086773-177087369	GRCh38	DPF2-human	GM12878
										rs2278090	ENCFF003ZLG	chr20:62642592-62643188	GRCh38	DPF2-human	GM12878
										rs2278090	ENCFF003ZLG	chr20:62642447-62642645	GRCh38	DPF2-human	GM12878
										rs1037416	ENCFF003ZLG	chr6:125790364-125790965	GRCh38	DPF2-human	GM12878
										rs11554825	ENCFF003ZLG	chr8:22604394-22604990	GRCh38	DPF2-human	GM12878
										rs13419763	ENCFF003ZLG	chr17:36544825-36545421	GRCh38	DPF2-human	GM12878
										rs992157	ENCFF003ZLG	chr17:36544825-36545421	GRCh38	DPF2-human	GM12878
										rs10206064	ENCFF003ZLG	chr17:36544825-36545421	GRCh38	DPF2-human	GM12878
										rs4996257	ENCFF003ZLG	chr1:28736368-28736964	GRCh38	DPF2-human	GM12878
										rs4996257	ENCFF003ZLG	chr1:28736694-28737290	GRCh38	DPF2-human	GM12878
										rs145013566	ENCFF003ZLG	chr10:97318805-97319401	GRCh38	DPF2-human	GM12878
										rs191830490	ENCFF003ZLG	chr9:134025452-134026048	GRCh38	DPF2-human	GM12878
										rs6031558	ENCFF003ZLG	chr9:134025452-134026048	GRCh38	DPF2-human	GM12878
										rs6020369	ENCFF003ZLG	chr9:134025452-134026048	GRCh38	DPF2-human	GM12878
										rs117535757	ENCFF003ZLG	chr9:134025452-134026048	GRCh38	DPF2-human	GM12878
										rs9866183	ENCFF003ZLG	chr22:31970391-31970987	GRCh38	DPF2-human	GM12878
										rs12635614	ENCFF003ZLG	chr19:19367052-19367500	GRCh38	DPF2-human	GM12878
										rs41300395	ENCFF003ZLG	chr12:6554058-6554654	GRCh38	DPF2-human	GM12878
										rs41297529	ENCFF003ZLG	chr20:43657518-43657668	GRCh38	DPF2-human	GM12878
										rs6854028	ENCFF003ZLG	chr17:7836613-7837209	GRCh38	DPF2-human	GM12878
										rs11938697	ENCFF003ZLG	chr3:15859322-15859471	GRCh38	DPF2-human	GM12878
										rs10012528	ENCFF003ZLG	chr6:107115542-107116138	GRCh38	DPF2-human	GM12878
										rs10012528	ENCFF003ZLG	chr6:107115742-107116338	GRCh38	DPF2-human	GM12878
										rs72614904	ENCFF003ZLG	chr7:4641835-4642306	GRCh38	DPF2-human	GM12878
										rs7695096	ENCFF003ZLG	chr11:74948737-74949333	GRCh38	DPF2-human	GM12878
										rs7695096	ENCFF003ZLG	chr11:74949077-74949673	GRCh38	DPF2-human	GM12878
										rs223387	ENCFF003ZLG	chr9:19048841-19049437	GRCh38	DPF2-human	GM12878
										rs56376363	ENCFF003ZLG	chr1:26541724-26542327	GRCh38	DPF2-human	GM12878
										rs72695656	ENCFF003ZLG	chr1:28669103-28669252	GRCh38	DPF2-human	GM12878
										rs62370480	ENCFF003ZLG	chr3:63912041-63912434	GRCh38	DPF2-human	GM12878
										rs62370480	ENCFF003ZLG	chr3:63912041-63912526	GRCh38	DPF2-human	GM12878
										rs4976033	ENCFF003ZLG	chr8:94949308-94949904	GRCh38	DPF2-human	GM12878
										rs5868780	ENCFF003ZLG	chr11:72752023-72752619	GRCh38	DPF2-human	GM12878
										rs3733892	ENCFF003ZLG	chr10:122375215-122375427	GRCh38	DPF2-human	GM12878
										rs3733892	ENCFF003ZLG	chr10:122375241-122375837	GRCh38	DPF2-human	GM12878
										rs41272198	ENCFF003ZLG	chr16:75206485-75207081	GRCh38	DPF2-human	GM12878
										rs9472142	ENCFF003ZLG	chr12:6607973-6608569	GRCh38	DPF2-human	GM12878
										rs881858	ENCFF003ZLG	chr2:65056450-65056887	GRCh38	DPF2-human	GM12878
										rs59370398	ENCFF003ZLG	chr17:7885939-7886235	GRCh38	DPF2-human	GM12878
										rs474513	ENCFF003ZLG	chr2:65431074-65431537	GRCh38	DPF2-human	GM12878
										rs6989630	ENCFF003ZLG	chr10:110918505-110919101	GRCh38	DPF2-human	GM12878
										rs6989630	ENCFF003ZLG	chr10:110918711-110919307	GRCh38	DPF2-human	GM12878
										rs2679745	ENCFF003ZLG	chr6:117674942-117675538	GRCh38	DPF2-human	GM12878
										rs7828303	ENCFF003ZLG	chr16:53503214-53503824	GRCh38	DPF2-human	GM12878
										rs10757283	ENCFF003ZLG	chr10:70888151-70888747	GRCh38	DPF2-human	GM12878
										rs10811660	ENCFF003ZLG	chr3:186108950-186109391	GRCh38	DPF2-human	GM12878
										NA	ENCFF003ZLG	chr3:184017398-184017651	GRCh38	DPF2-human	GM12878
										rs72692811	ENCFF004AXJ	chr11:65510865-65511021	GRCh38	CTCF-human	retinal pigment epithelial cell
										rs35812254	ENCFF004AXJ	chr11:119057486-119057742	GRCh38	CTCF-human	retinal pigment epithelial cell
										rs11597390	ENCFF004AXJ	chr16:75464763-75465032	GRCh38	CTCF-human	retinal pigment epithelial cell
										rs11217133	ENCFF004AXJ	chr12:123075579-123075835	GRCh38	CTCF-human	retinal pigment epithelial cell
										rs9562987	ENCFF004AXJ	chr3:160413739-160413904	GRCh38	CTCF-human	retinal pigment epithelial cell
										rs963740	ENCFF004AXJ	chr3:160413739-160413904	GRCh38	CTCF-human	retinal pigment epithelial cell
										rs1215451	ENCFF004AXJ	chr2:202178463-202178642	GRCh38	CTCF-human	retinal pigment epithelial cell
										rs3832983	ENCFF004AXJ	chr11:1693273-1693487	GRCh38	CTCF-human	retinal pigment epithelial cell
										rs3813904	ENCFF004AXJ	chr3:72822431-72822687	GRCh38	CTCF-human	retinal pigment epithelial cell
										rs2292351	ENCFF004AXJ	chr11:2837077-2837333	GRCh38	CTCF-human	retinal pigment epithelial cell
										rs77086571	ENCFF004AXJ	chr11:2837077-2837333	GRCh38	CTCF-human	retinal pigment epithelial cell
										rs74577409	ENCFF004AXJ	chr11:2837077-2837333	GRCh38	CTCF-human	retinal pigment epithelial cell
										rs13342692	ENCFF004AXJ	chr1:155261653-155261909	GRCh38	CTCF-human	retinal pigment epithelial cell
										rs1078523	ENCFF004AXJ	chr1:6634717-6634874	GRCh38	CTCF-human	retinal pigment epithelial cell
										rs11077394	ENCFF004AXJ	chr6:160386838-160387094	GRCh38	CTCF-human	retinal pigment epithelial cell
										rs10408179	ENCFF004AXJ	chr11:119057486-119057742	GRCh38	CTCF-human	retinal pigment epithelial cell
										rs7579323	ENCFF004AXJ	chr2:65070112-65070368	GRCh38	CTCF-human	retinal pigment epithelial cell
										rs62157782	ENCFF004AXJ	chr2:112049350-112049606	GRCh38	CTCF-human	retinal pigment epithelial cell
										rs2113508	ENCFF004AXJ	chr3:149480490-149480711	GRCh38	CTCF-human	retinal pigment epithelial cell
										rs4996257	ENCFF004AXJ	chr1:28736647-28736828	GRCh38	CTCF-human	retinal pigment epithelial cell
										rs66815886	ENCFF004AXJ	chr4:103009296-103009385	GRCh38	CTCF-human	retinal pigment epithelial cell
										rs62271373	ENCFF004AXJ	chr5:53481988-53482244	GRCh38	CTCF-human	retinal pigment epithelial cell
										rs5396	ENCFF004AXJ	chr11:69641028-69641284	GRCh38	CTCF-human	retinal pigment epithelial cell
										rs12635614	ENCFF004AXJ	chr19:19366899-19367131	GRCh38	CTCF-human	retinal pigment epithelial cell
										rs7625464	ENCFF004AXJ	chr4:184805684-184805940	GRCh38	CTCF-human	retinal pigment epithelial cell
										rs2271045	ENCFF004AXJ	chr5:79133709-79133906	GRCh38	CTCF-human	retinal pigment epithelial cell
										rs72614904	ENCFF004AXJ	chr7:4642063-4642319	GRCh38	CTCF-human	retinal pigment epithelial cell
										rs223387	ENCFF004AXJ	chr9:19049075-19049263	GRCh38	CTCF-human	retinal pigment epithelial cell
										rs252924	ENCFF004AXJ	chr3:138348262-138348518	GRCh38	CTCF-human	retinal pigment epithelial cell
										rs13173241	ENCFF004AXJ	chr6:7217126-7217382	GRCh38	CTCF-human	retinal pigment epithelial cell
										rs7732130	ENCFF004AXJ	chr11:1694065-1694257	GRCh38	CTCF-human	retinal pigment epithelial cell
										rs555754	ENCFF004AXJ	chr2:112049350-112049606	GRCh38	CTCF-human	retinal pigment epithelial cell
										rs539298	ENCFF004AXJ	chr2:145594408-145594664	GRCh38	CTCF-human	retinal pigment epithelial cell
										rs78732158	ENCFF004AXJ	chr3:86774168-86774424	GRCh38	CTCF-human	retinal pigment epithelial cell
										rs896852	ENCFF004AXJ	chr12:123983955-123984094	GRCh38	CTCF-human	retinal pigment epithelial cell
										rs2440198	ENCFF004AXJ	chr1:147642078-147642280	GRCh38	CTCF-human	retinal pigment epithelial cell
										NA	ENCFF004AXJ	chr15:89875056-89875272	GRCh38	CTCF-human	retinal pigment epithelial cell
										NA	ENCFF004AXJ	chr17:4909164-4909362	GRCh38	CTCF-human	retinal pigment epithelial cell
										rs10908461	ENCFF004BLZ	chr15:75640352-75640848	GRCh38	ZNF827-human	HepG2
										rs10911205	ENCFF004BLZ	chr6:125789841-125790337	GRCh38	ZNF827-human	HepG2
										rs61817953	ENCFF004BLZ	chr1:155285815-155286311	GRCh38	ZNF827-human	HepG2
										rs61817953	ENCFF004BLZ	chr1:155285605-155286101	GRCh38	ZNF827-human	HepG2
										rs10887151	ENCFF004BLZ	chr6:34223288-34223784	GRCh38	ZNF827-human	HepG2
										rs75336838	ENCFF004BLZ	chr16:28863446-28863942	GRCh38	ZNF827-human	HepG2
										rs3064075	ENCFF004BLZ	chr16:28863446-28863942	GRCh38	ZNF827-human	HepG2
										rs12322604	ENCFF004BLZ	chr1:155277483-155277979	GRCh38	ZNF827-human	HepG2
										rs12322604	ENCFF004BLZ	chr1:155277910-155278406	GRCh38	ZNF827-human	HepG2
										rs852816	ENCFF004BLZ	chr15:63600225-63600721	GRCh38	ZNF827-human	HepG2
										rs3900976	ENCFF004BLZ	chr2:218269857-218270353	GRCh38	ZNF827-human	HepG2
										rs4148856	ENCFF004BLZ	chr2:43210425-43210921	GRCh38	ZNF827-human	HepG2
										rs4148856	ENCFF004BLZ	chr2:43210672-43211168	GRCh38	ZNF827-human	HepG2
										rs1078514	ENCFF004BLZ	chr15:52295212-52295708	GRCh38	ZNF827-human	HepG2
										rs149336329	ENCFF004BLZ	chr11:61792490-61792986	GRCh38	ZNF827-human	HepG2
										rs77023030	ENCFF004BLZ	chr1:149927724-149928220	GRCh38	ZNF827-human	HepG2
										rs77023030	ENCFF004BLZ	chr1:149928044-149928540	GRCh38	ZNF827-human	HepG2
										rs75219778	ENCFF004BLZ	chr2:65435694-65436190	GRCh38	ZNF827-human	HepG2
										rs62027209	ENCFF004BLZ	chr2:65435694-65436190	GRCh38	ZNF827-human	HepG2
										rs11072553	ENCFF004BLZ	chr20:44394367-44394863	GRCh38	ZNF827-human	HepG2
										rs34904236	ENCFF004BLZ	chr4:102868928-102869424	GRCh38	ZNF827-human	HepG2
										rs9892466	ENCFF004BLZ	chr4:102827171-102827667	GRCh38	ZNF827-human	HepG2
										rs11263763	ENCFF004BLZ	chr1:184051437-184051933	GRCh38	ZNF827-human	HepG2
										rs2303316	ENCFF004BLZ	chr12:56751999-56752495	GRCh38	ZNF827-human	HepG2
										rs303760	ENCFF004BLZ	chr7:148698980-148699476	GRCh38	ZNF827-human	HepG2
										rs303760	ENCFF004BLZ	chr7:148699348-148699844	GRCh38	ZNF827-human	HepG2
										rs1430780	ENCFF004BLZ	chr5:177086842-177087338	GRCh38	ZNF827-human	HepG2
										rs7577837	ENCFF004BLZ	chr7:157138289-157138785	GRCh38	ZNF827-human	HepG2
										rs1037416	ENCFF004BLZ	chr6:125790512-125791008	GRCh38	ZNF827-human	HepG2
										rs13419763	ENCFF004BLZ	chr17:36544842-36545338	GRCh38	ZNF827-human	HepG2
										rs992157	ENCFF004BLZ	chr17:36544842-36545338	GRCh38	ZNF827-human	HepG2
										rs10206064	ENCFF004BLZ	chr17:36544842-36545338	GRCh38	ZNF827-human	HepG2
										rs142944126	ENCFF004BLZ	chr20:43657423-43657919	GRCh38	ZNF827-human	HepG2
										rs138733	ENCFF004BLZ	chr12:122965962-122966458	GRCh38	ZNF827-human	HepG2
										rs6790398	ENCFF004BLZ	chr3:136250475-136250971	GRCh38	ZNF827-human	HepG2
										rs869399	ENCFF004BLZ	chr7:157139241-157139737	GRCh38	ZNF827-human	HepG2
										rs41297529	ENCFF004BLZ	chr20:43657423-43657919	GRCh38	ZNF827-human	HepG2
										rs72614904	ENCFF004BLZ	chr7:4641788-4642284	GRCh38	ZNF827-human	HepG2
										rs7695096	ENCFF004BLZ	chr11:74948829-74949325	GRCh38	ZNF827-human	HepG2
										rs223387	ENCFF004BLZ	chr9:19049108-19049604	GRCh38	ZNF827-human	HepG2
										rs329118	ENCFF004BLZ	chr16:28863446-28863942	GRCh38	ZNF827-human	HepG2
										rs9379084	ENCFF004BLZ	chr1:149927724-149928220	GRCh38	ZNF827-human	HepG2
										rs17672692	ENCFF004BLZ	chr1:149928044-149928540	GRCh38	ZNF827-human	HepG2
										rs998584	ENCFF004BLZ	chr20:64062653-64063149	GRCh38	ZNF827-human	HepG2
										rs881858	ENCFF004BLZ	chr2:65056455-65056951	GRCh38	ZNF827-human	HepG2
										rs10108430	ENCFF004BLZ	chr14:35046876-35047372	GRCh38	ZNF827-human	HepG2
										rs379417	ENCFF004BLZ	chr6:43850809-43851305	GRCh38	ZNF827-human	HepG2
										NA	ENCFF004BLZ	chr17:4908695-4909191	GRCh38	ZNF827-human	HepG2
										NA	ENCFF004BLZ	chr16:88487922-88488227	GRCh38	ZNF827-human	HepG2
										rs148748142	ENCFF004ECM	chr7:44200650-44201080	GRCh38	THRB-human	HepG2
										rs12041740	ENCFF004ECM	chr8:94949526-94949956	GRCh38	THRB-human	HepG2
										rs2295079	ENCFF004ECM	chr14:58330966-58331396	GRCh38	THRB-human	HepG2
										rs2295079	ENCFF004ECM	chr14:58331171-58331601	GRCh38	THRB-human	HepG2
										rs1414419	ENCFF004ECM	chr7:90173195-90173625	GRCh38	THRB-human	HepG2
										rs6691249	ENCFF004ECM	chr2:208025341-208025771	GRCh38	THRB-human	HepG2
										rs116475050	ENCFF004ECM	chr1:155261969-155262399	GRCh38	THRB-human	HepG2
										rs116475050	ENCFF004ECM	chr1:155262168-155262598	GRCh38	THRB-human	HepG2
										rs2269239	ENCFF004ECM	chr13:30464237-30464667	GRCh38	THRB-human	HepG2
										rs1376675	ENCFF004ECM	chr3:88058819-88059249	GRCh38	THRB-human	HepG2
										rs72692811	ENCFF004ECM	chr11:65510782-65511212	GRCh38	THRB-human	HepG2
										rs45548131	ENCFF004ECM	chr9:94160500-94160930	GRCh38	THRB-human	HepG2
										rs45548131	ENCFF004ECM	chr9:94160819-94161249	GRCh38	THRB-human	HepG2
										rs2242576	ENCFF004ECM	chr11:2097616-2098046	GRCh38	THRB-human	HepG2
										rs10908461	ENCFF004ECM	chr15:75640097-75640527	GRCh38	THRB-human	HepG2
										rs10911205	ENCFF004ECM	chr6:125789963-125790393	GRCh38	THRB-human	HepG2
										rs35812254	ENCFF004ECM	chr11:119057416-119057846	GRCh38	THRB-human	HepG2
										rs1360704	ENCFF004ECM	chr10:12265718-12266148	GRCh38	THRB-human	HepG2
										rs2010432	ENCFF004ECM	chr17:37743462-37743892	GRCh38	THRB-human	HepG2
										rs3747631	ENCFF004ECM	chr1:149917750-149918180	GRCh38	THRB-human	HepG2
										rs12031912	ENCFF004ECM	chr1:39408753-39409183	GRCh38	THRB-human	HepG2
										rs4846567	ENCFF004ECM	chr9:136363658-136364088	GRCh38	THRB-human	HepG2
										rs3824734	ENCFF004ECM	chr10:100101576-100102006	GRCh38	THRB-human	HepG2
										rs3781229	ENCFF004ECM	chr10:100101576-100102006	GRCh38	THRB-human	HepG2
										rs11597390	ENCFF004ECM	chr16:75464610-75465040	GRCh38	THRB-human	HepG2
										rs633504	ENCFF004ECM	chr1:50977706-50977879	GRCh38	THRB-human	HepG2
										rs7895872	ENCFF004ECM	chr17:37743462-37743892	GRCh38	THRB-human	HepG2
										rs7895872	ENCFF004ECM	chr17:37743738-37744168	GRCh38	THRB-human	HepG2
										rs800140	ENCFF004ECM	chr17:7042828-7043258	GRCh38	THRB-human	HepG2
										rs149452246	ENCFF004ECM	chr8:22605078-22605508	GRCh38	THRB-human	HepG2
										rs2237897	ENCFF004ECM	chr8:22605078-22605508	GRCh38	THRB-human	HepG2
										rs2299620	ENCFF004ECM	chr22:31977003-31977433	GRCh38	THRB-human	HepG2
										rs99780	ENCFF004ECM	chr1:204506892-204507322	GRCh38	THRB-human	HepG2
										rs11603334	ENCFF004ECM	chr6:43848319-43848749	GRCh38	THRB-human	HepG2
										rs7109575	ENCFF004ECM	chr11:76768823-76769253	GRCh38	THRB-human	HepG2
										rs1440980	ENCFF004ECM	chr1:6613465-6613895	GRCh38	THRB-human	HepG2
										rs3758711	ENCFF004ECM	chr1:6613465-6613895	GRCh38	THRB-human	HepG2
										rs10160769	ENCFF004ECM	chr10:79335575-79335890	GRCh38	THRB-human	HepG2
										rs11217133	ENCFF004ECM	chr12:123075577-123076007	GRCh38	THRB-human	HepG2
										rs1784460	ENCFF004ECM	chr8:134765780-134766210	GRCh38	THRB-human	HepG2
										rs1784459	ENCFF004ECM	chr9:123087375-123087805	GRCh38	THRB-human	HepG2
										rs1784461	ENCFF004ECM	chr2:164697749-164698179	GRCh38	THRB-human	HepG2
										rs59436997	ENCFF004ECM	chr11:76782856-76783286	GRCh38	THRB-human	HepG2
										rs73264846	ENCFF004ECM	chr11:65558471-65558901	GRCh38	THRB-human	HepG2
										rs852816	ENCFF004ECM	chr15:63600474-63600904	GRCh38	THRB-human	HepG2
										rs894737	ENCFF004ECM	chr2:67397106-67397536	GRCh38	THRB-human	HepG2
										rs894736	ENCFF004ECM	chr2:207970565-207970995	GRCh38	THRB-human	HepG2
										rs2071449	ENCFF004ECM	chr3:152385695-152386125	GRCh38	THRB-human	HepG2
										rs11113776	ENCFF004ECM	chr5:56565276-56565706	GRCh38	THRB-human	HepG2
										rs55834317	ENCFF004ECM	chr6:43838563-43838993	GRCh38	THRB-human	HepG2
										rs55834317	ENCFF004ECM	chr6:43838302-43838732	GRCh38	THRB-human	HepG2
										rs79310463	ENCFF004ECM	chr8:94948316-94948746	GRCh38	THRB-human	HepG2
										rs79310463	ENCFF004ECM	chr8:94948522-94948952	GRCh38	THRB-human	HepG2
										rs58639682	ENCFF004ECM	chr6:41039239-41039669	GRCh38	THRB-human	HepG2
										rs80019595	ENCFF004ECM	chr17:7042828-7043258	GRCh38	THRB-human	HepG2
										rs3900976	ENCFF004ECM	chr2:218269976-218270406	GRCh38	THRB-human	HepG2
										rs4148856	ENCFF004ECM	chr2:43210524-43210954	GRCh38	THRB-human	HepG2
										rs12823740	ENCFF004ECM	chr22:35301446-35301876	GRCh38	THRB-human	HepG2
										rs11147248	ENCFF004ECM	chr1:26103733-26104163	GRCh38	THRB-human	HepG2
										rs3759468	ENCFF004ECM	chr19:49513168-49513598	GRCh38	THRB-human	HepG2
										rs1056130	ENCFF004ECM	chr22:31977003-31977433	GRCh38	THRB-human	HepG2
										rs927483	ENCFF004ECM	chr11:76783973-76784403	GRCh38	THRB-human	HepG2
										rs927483	ENCFF004ECM	chr11:76783747-76784177	GRCh38	THRB-human	HepG2
										rs927484	ENCFF004ECM	chr11:76783973-76784403	GRCh38	THRB-human	HepG2
										rs927484	ENCFF004ECM	chr11:76783747-76784177	GRCh38	THRB-human	HepG2
										rs1215451	ENCFF004ECM	chr2:202178278-202178708	GRCh38	THRB-human	HepG2
										rs17122779	ENCFF004ECM	chr9:35748976-35749406	GRCh38	THRB-human	HepG2
										rs3742654	ENCFF004ECM	chr2:43486366-43486796	GRCh38	THRB-human	HepG2
										rs690170	ENCFF004ECM	chr5:14753412-14753842	GRCh38	THRB-human	HepG2
										rs149336329	ENCFF004ECM	chr11:61792239-61792669	GRCh38	THRB-human	HepG2
										rs4516170	ENCFF004ECM	chr11:61814814-61815244	GRCh38	THRB-human	HepG2
										rs77023030	ENCFF004ECM	chr1:149927719-149928149	GRCh38	THRB-human	HepG2
										rs2456524	ENCFF004ECM	chr11:119067521-119067951	GRCh38	THRB-human	HepG2
										rs2440317	ENCFF004ECM	chr11:119067521-119067951	GRCh38	THRB-human	HepG2
										rs2591050	ENCFF004ECM	chr11:119067521-119067951	GRCh38	THRB-human	HepG2
										rs34193806	ENCFF004ECM	chr11:119067521-119067951	GRCh38	THRB-human	HepG2
										rs76405634	ENCFF004ECM	chr6:45187808-45188238	GRCh38	THRB-human	HepG2
										rs11072553	ENCFF004ECM	chr20:44394521-44394855	GRCh38	THRB-human	HepG2
										rs11072553	ENCFF004ECM	chr20:44394664-44395094	GRCh38	THRB-human	HepG2
										rs986505	ENCFF004ECM	chr7:44200650-44201080	GRCh38	THRB-human	HepG2
										rs72630489	ENCFF004ECM	chr4:184793123-184793553	GRCh38	THRB-human	HepG2
										rs4984981	ENCFF004ECM	chr4:184793123-184793553	GRCh38	THRB-human	HepG2
										rs4146344	ENCFF004ECM	chr19:7903052-7903482	GRCh38	THRB-human	HepG2
										rs4146344	ENCFF004ECM	chr19:7903256-7903686	GRCh38	THRB-human	HepG2
										rs8055642	ENCFF004ECM	chr6:160387129-160387559	GRCh38	THRB-human	HepG2
										rs111283203	ENCFF004ECM	chr5:138095399-138095829	GRCh38	THRB-human	HepG2
										rs113912503	ENCFF004ECM	chr2:151289437-151289867	GRCh38	THRB-human	HepG2
										rs6499329	ENCFF004ECM	chr12:95534382-95534812	GRCh38	THRB-human	HepG2
										rs150429885	ENCFF004ECM	chr4:102878211-102878641	GRCh38	THRB-human	HepG2
										rs2925979	ENCFF004ECM	chr9:19048740-19049170	GRCh38	THRB-human	HepG2
										rs9892466	ENCFF004ECM	chr4:102827346-102827776	GRCh38	THRB-human	HepG2
										rs2304586	ENCFF004ECM	chr4:102780492-102780922	GRCh38	THRB-human	HepG2
										rs9905341	ENCFF004ECM	chr4:102780492-102780922	GRCh38	THRB-human	HepG2
										rs391548	ENCFF004ECM	chr4:102780492-102780922	GRCh38	THRB-human	HepG2
										rs2292351	ENCFF004ECM	chr11:2837065-2837495	GRCh38	THRB-human	HepG2
										rs77086571	ENCFF004ECM	chr11:2837065-2837495	GRCh38	THRB-human	HepG2
										rs74577409	ENCFF004ECM	chr11:2837065-2837495	GRCh38	THRB-human	HepG2
										rs117767867	ENCFF004ECM	chr8:102864405-102864835	GRCh38	THRB-human	HepG2
										rs1624085	ENCFF004ECM	chr15:43465196-43465626	GRCh38	THRB-human	HepG2
										rs2303316	ENCFF004ECM	chr12:56752185-56752615	GRCh38	THRB-human	HepG2
										rs312826	ENCFF004ECM	chr17:39547707-39548137	GRCh38	THRB-human	HepG2
										rs67361341	ENCFF004ECM	chr9:122940892-122941322	GRCh38	THRB-human	HepG2
										rs67361341	ENCFF004ECM	chr9:122940649-122941079	GRCh38	THRB-human	HepG2
										rs10408179	ENCFF004ECM	chr11:119057416-119057846	GRCh38	THRB-human	HepG2
										rs1260326	ENCFF004ECM	chr2:65070417-65070847	GRCh38	THRB-human	HepG2
										rs34561199	ENCFF004ECM	chr15:73966617-73967047	GRCh38	THRB-human	HepG2
										rs921069	ENCFF004ECM	chr5:56565276-56565706	GRCh38	THRB-human	HepG2
										rs921068	ENCFF004ECM	chr8:94948316-94948746	GRCh38	THRB-human	HepG2
										rs921068	ENCFF004ECM	chr8:94948522-94948952	GRCh38	THRB-human	HepG2
										rs11326552	ENCFF004ECM	chr19:12945367-12945797	GRCh38	THRB-human	HepG2
										rs79658787	ENCFF004ECM	chr5:75669226-75669656	GRCh38	THRB-human	HepG2
										rs4662248	ENCFF004ECM	chr14:102799311-102799741	GRCh38	THRB-human	HepG2
										rs12692737	ENCFF004ECM	chr17:39553536-39553966	GRCh38	THRB-human	HepG2
										rs201580457	ENCFF004ECM	chr9:94165700-94166130	GRCh38	THRB-human	HepG2
										rs12466003	ENCFF004ECM	chr11:69638985-69639415	GRCh38	THRB-human	HepG2
										rs13025100	ENCFF004ECM	chr8:22597002-22597432	GRCh38	THRB-human	HepG2
										rs13025100	ENCFF004ECM	chr8:22597204-22597634	GRCh38	THRB-human	HepG2
										rs4996257	ENCFF004ECM	chr1:28736485-28736915	GRCh38	THRB-human	HepG2
										rs145013566	ENCFF004ECM	chr10:97318772-97319202	GRCh38	THRB-human	HepG2
										rs6065630	ENCFF004ECM	chr20:43590857-43591287	GRCh38	THRB-human	HepG2
										rs6073136	ENCFF004ECM	chr20:43590857-43591287	GRCh38	THRB-human	HepG2
										rs6122141	ENCFF004ECM	chr15:43370322-43370752	GRCh38	THRB-human	HepG2
										rs6519802	ENCFF004ECM	chr11:69644237-69644667	GRCh38	THRB-human	HepG2
										rs142944126	ENCFF004ECM	chr20:43657317-43657747	GRCh38	THRB-human	HepG2
										rs76859275	ENCFF004ECM	chr1:117605587-117606017	GRCh38	THRB-human	HepG2
										rs117117069	ENCFF004ECM	chr3:196082011-196082441	GRCh38	THRB-human	HepG2
										rs79526483	ENCFF004ECM	chr16:53434625-53435055	GRCh38	THRB-human	HepG2
										rs2267372	ENCFF004ECM	chr1:183044365-183044795	GRCh38	THRB-human	HepG2
										rs17036160	ENCFF004ECM	chr1:149927428-149927858	GRCh38	THRB-human	HepG2
										rs7649970	ENCFF004ECM	chr20:43583608-43584038	GRCh38	THRB-human	HepG2
										rs7649970	ENCFF004ECM	chr20:43583909-43584339	GRCh38	THRB-human	HepG2
										rs11929144	ENCFF004ECM	chr6:160349031-160349461	GRCh38	THRB-human	HepG2
										rs17010188	ENCFF004ECM	chr16:71600691-71601121	GRCh38	THRB-human	HepG2
										rs2208	ENCFF004ECM	chr17:36486331-36486761	GRCh38	THRB-human	HepG2
										rs9866183	ENCFF004ECM	chr22:31970105-31970535	GRCh38	THRB-human	HepG2
										rs11127959	ENCFF004ECM	chr14:102909405-102909835	GRCh38	THRB-human	HepG2
										rs754202	ENCFF004ECM	chr6:160349031-160349461	GRCh38	THRB-human	HepG2
										rs2054468	ENCFF004ECM	chr22:29994290-29994720	GRCh38	THRB-human	HepG2
										rs6763780	ENCFF004ECM	chr2:202265542-202265972	GRCh38	THRB-human	HepG2
										rs34897827	ENCFF004ECM	chr19:47112912-47113342	GRCh38	THRB-human	HepG2
										rs12635614	ENCFF004ECM	chr19:19366871-19367123	GRCh38	THRB-human	HepG2
										rs7646518	ENCFF004ECM	chr12:118052437-118052867	GRCh38	THRB-human	HepG2
										rs60331633	ENCFF004ECM	chr10:63115729-63116159	GRCh38	THRB-human	HepG2
										rs41297529	ENCFF004ECM	chr20:43657317-43657747	GRCh38	THRB-human	HepG2
										rs41297529	ENCFF004ECM	chr20:43657517-43657947	GRCh38	THRB-human	HepG2
										rs41297531	ENCFF004ECM	chr20:50219390-50219820	GRCh38	THRB-human	HepG2
										rs6824707	ENCFF004ECM	chr20:62642041-62642471	GRCh38	THRB-human	HepG2
										rs10009426	ENCFF004ECM	chr20:62642041-62642471	GRCh38	THRB-human	HepG2
										rs2271045	ENCFF004ECM	chr5:79133727-79134157	GRCh38	THRB-human	HepG2
										rs2271045	ENCFF004ECM	chr5:79133464-79133894	GRCh38	THRB-human	HepG2
										rs6825315	ENCFF004ECM	chr1:26111958-26112388	GRCh38	THRB-human	HepG2
										rs1996617	ENCFF004ECM	chr16:28863205-28863635	GRCh38	THRB-human	HepG2
										rs884872	ENCFF004ECM	chr2:112056004-112056434	GRCh38	THRB-human	HepG2
										rs10012624	ENCFF004ECM	chr5:53478317-53478747	GRCh38	THRB-human	HepG2
										rs10012528	ENCFF004ECM	chr6:107115827-107116257	GRCh38	THRB-human	HepG2
										rs72614904	ENCFF004ECM	chr7:4641715-4642145	GRCh38	THRB-human	HepG2
										rs7695096	ENCFF004ECM	chr11:74948979-74949409	GRCh38	THRB-human	HepG2
										rs223332	ENCFF004ECM	chr12:123043452-123043882	GRCh38	THRB-human	HepG2
										rs223464	ENCFF004ECM	chr12:133130130-133130560	GRCh38	THRB-human	HepG2
										rs223464	ENCFF004ECM	chr12:133130351-133130781	GRCh38	THRB-human	HepG2
										rs55744247	ENCFF004ECM	chr3:185796099-185796529	GRCh38	THRB-human	HepG2
										rs13155659	ENCFF004ECM	chr3:185796099-185796529	GRCh38	THRB-human	HepG2
										rs4976033	ENCFF004ECM	chr8:94949526-94949956	GRCh38	THRB-human	HepG2
										rs4976033	ENCFF004ECM	chr8:94949727-94950157	GRCh38	THRB-human	HepG2
										rs5868780	ENCFF004ECM	chr11:72752154-72752584	GRCh38	THRB-human	HepG2
										rs7732130	ENCFF004ECM	chr11:1693861-1694291	GRCh38	THRB-human	HepG2
										rs3733892	ENCFF004ECM	chr10:122375175-122375605	GRCh38	THRB-human	HepG2
										rs9379081	ENCFF004ECM	chr1:149924684-149925114	GRCh38	THRB-human	HepG2
										rs75479205	ENCFF004ECM	chr1:149924684-149925114	GRCh38	THRB-human	HepG2
										rs9379084	ENCFF004ECM	chr1:149927719-149928149	GRCh38	THRB-human	HepG2
										rs9379082	ENCFF004ECM	chr1:150021292-150021722	GRCh38	THRB-human	HepG2
										rs9472142	ENCFF004ECM	chr12:6607669-6608099	GRCh38	THRB-human	HepG2
										rs998584	ENCFF004ECM	chr20:64062650-64063080	GRCh38	THRB-human	HepG2
										rs1317983	ENCFF004ECM	chr11:2837065-2837495	GRCh38	THRB-human	HepG2
										rs1797145	ENCFF004ECM	chr9:136354553-136354983	GRCh38	THRB-human	HepG2
										rs1300126	ENCFF004ECM	chr9:136352661-136353091	GRCh38	THRB-human	HepG2
										rs59370398	ENCFF004ECM	chr17:7886070-7886500	GRCh38	THRB-human	HepG2
										rs80196932	ENCFF004ECM	chr1:172390007-172390437	GRCh38	THRB-human	HepG2
										rs668871	ENCFF004ECM	chr15:57158871-57159301	GRCh38	THRB-human	HepG2
										rs655185	ENCFF004ECM	chr2:18520665-18521095	GRCh38	THRB-human	HepG2
										rs1004558	ENCFF004ECM	chr3:185797038-185797468	GRCh38	THRB-human	HepG2
										rs730497	ENCFF004ECM	chr10:61964793-61965223	GRCh38	THRB-human	HepG2
										rs117647808	ENCFF004ECM	chr10:61964793-61965223	GRCh38	THRB-human	HepG2
										rs10259022	ENCFF004ECM	chr6:45200539-45200969	GRCh38	THRB-human	HepG2
										rs59178327	ENCFF004ECM	chr6:34248310-34248740	GRCh38	THRB-human	HepG2
										rs6989630	ENCFF004ECM	chr10:110918507-110918937	GRCh38	THRB-human	HepG2
										rs28471687	ENCFF004ECM	chr11:14500282-14500712	GRCh38	THRB-human	HepG2
										rs10097617	ENCFF004ECM	chr11:13298011-13298441	GRCh38	THRB-human	HepG2
										rs896852	ENCFF004ECM	chr12:123983853-123984283	GRCh38	THRB-human	HepG2
										rs10108430	ENCFF004ECM	chr14:35046740-35047170	GRCh38	THRB-human	HepG2
										rs6982393	ENCFF004ECM	chr12:120979147-120979577	GRCh38	THRB-human	HepG2
										rs6982393	ENCFF004ECM	chr12:120979438-120979868	GRCh38	THRB-human	HepG2
										rs2679745	ENCFF004ECM	chr6:117675168-117675598	GRCh38	THRB-human	HepG2
										rs7828303	ENCFF004ECM	chr16:53503242-53503672	GRCh38	THRB-human	HepG2
										rs10757282	ENCFF004ECM	chr10:70887830-70888260	GRCh38	THRB-human	HepG2
										rs7019778	ENCFF004ECM	chr2:233387842-233388272	GRCh38	THRB-human	HepG2
										rs10811662	ENCFF004ECM	chr6:43838563-43838993	GRCh38	THRB-human	HepG2
										rs1570247	ENCFF004ECM	chr8:94948316-94948746	GRCh38	THRB-human	HepG2
										rs1570247	ENCFF004ECM	chr8:94948522-94948952	GRCh38	THRB-human	HepG2
										rs1570246	ENCFF004ECM	chr8:94948316-94948746	GRCh38	THRB-human	HepG2
										rs1570246	ENCFF004ECM	chr8:94948522-94948952	GRCh38	THRB-human	HepG2
										rs10821310	ENCFF004ECM	chr8:94948316-94948746	GRCh38	THRB-human	HepG2
										rs10821310	ENCFF004ECM	chr8:94948522-94948952	GRCh38	THRB-human	HepG2
										rs36030019	ENCFF004ECM	chr2:42979549-42979979	GRCh38	THRB-human	HepG2
										rs36030019	ENCFF004ECM	chr2:42979752-42980182	GRCh38	THRB-human	HepG2
										rs10993074	ENCFF004ECM	chr2:42979549-42979979	GRCh38	THRB-human	HepG2
										rs10993074	ENCFF004ECM	chr2:42979752-42980182	GRCh38	THRB-human	HepG2
										rs12339639	ENCFF004ECM	chr13:49858509-49858939	GRCh38	THRB-human	HepG2
										rs117869959	ENCFF004ECM	chr13:49858509-49858939	GRCh38	THRB-human	HepG2
										rs2239539	ENCFF004ECM	chr13:49858509-49858939	GRCh38	THRB-human	HepG2
										rs10125388	ENCFF004ECM	chr6:41065671-41066101	GRCh38	THRB-human	HepG2
										rs401826	ENCFF004ECM	chr13:50521716-50522146	GRCh38	THRB-human	HepG2
										rs378740	ENCFF004ECM	chr13:50521716-50522146	GRCh38	THRB-human	HepG2
										rs74604683	ENCFF004ECM	chr3:185796099-185796529	GRCh38	THRB-human	HepG2
										rs74559375	ENCFF004ECM	chr3:113577825-113578255	GRCh38	THRB-human	HepG2
										NA	ENCFF004ECM	chr15:89874942-89875372	GRCh38	THRB-human	HepG2
										NA	ENCFF004ECM	chr17:78724402-78724832	GRCh38	THRB-human	HepG2
										NA	ENCFF004ECM	chr17:79926135-79926565	GRCh38	THRB-human	HepG2
										NA	ENCFF004ECM	chr2:218289743-218290173	GRCh38	THRB-human	HepG2
										NA	ENCFF004ECM	chr2:218289948-218290378	GRCh38	THRB-human	HepG2
										NA	ENCFF004ECM	chr16:88487876-88488306	GRCh38	THRB-human	HepG2
										rs3008235	ENCFF004HXL	chr2:218293210-218293440	GRCh38	FOSL1-human	K562
										rs2791941	ENCFF004HXL	chr8:22622413-22622643	GRCh38	FOSL1-human	K562
										rs827237	ENCFF004HXL	chr6:34224038-34224268	GRCh38	FOSL1-human	K562
										rs11189127	ENCFF004HXL	chr16:53768563-53768793	GRCh38	FOSL1-human	K562
										rs892670	ENCFF004HXL	chr3:185796622-185796852	GRCh38	FOSL1-human	K562
										rs79658787	ENCFF004HXL	chr5:75669187-75669417	GRCh38	FOSL1-human	K562
										rs7649970	ENCFF004HXL	chr20:43583941-43584171	GRCh38	FOSL1-human	K562
										rs6854028	ENCFF004HXL	chr17:7836838-7837068	GRCh38	FOSL1-human	K562
										rs7695096	ENCFF004HXL	chr11:74949019-74949249	GRCh38	FOSL1-human	K562
										rs223464	ENCFF004HXL	chr12:133130351-133130581	GRCh38	FOSL1-human	K562
										rs59370398	ENCFF004HXL	chr17:7886051-7886281	GRCh38	FOSL1-human	K562
										rs10811662	ENCFF004HXL	chr6:43838724-43838954	GRCh38	FOSL1-human	K562
										rs74559375	ENCFF004HXL	chr3:113577840-113578070	GRCh38	FOSL1-human	K562
										rs2076363	ENCFF004JJW	chr4:51844656-51845136	GRCh38	ZBTB26-human	HepG2
										rs150545138	ENCFF004JJW	chr4:88803534-88804014	GRCh38	ZBTB26-human	HepG2
										rs12402498	ENCFF004JJW	chr4:88803534-88804014	GRCh38	ZBTB26-human	HepG2
										rs148748142	ENCFF004JJW	chr7:44200778-44201258	GRCh38	ZBTB26-human	HepG2
										rs12041740	ENCFF004JJW	chr8:94949410-94949890	GRCh38	ZBTB26-human	HepG2
										rs2295080	ENCFF004JJW	chr9:130913081-130913561	GRCh38	ZBTB26-human	HepG2
										rs10916780	ENCFF004JJW	chr2:43000830-43001310	GRCh38	ZBTB26-human	HepG2
										rs1414419	ENCFF004JJW	chr7:90173267-90173747	GRCh38	ZBTB26-human	HepG2
										rs114165349	ENCFF004JJW	chr7:130387590-130388070	GRCh38	ZBTB26-human	HepG2
										rs6691249	ENCFF004JJW	chr2:208025287-208025767	GRCh38	ZBTB26-human	HepG2
										rs116475050	ENCFF004JJW	chr1:155261964-155262444	GRCh38	ZBTB26-human	HepG2
										rs116475050	ENCFF004JJW	chr1:155262171-155262651	GRCh38	ZBTB26-human	HepG2
										rs2269239	ENCFF004JJW	chr13:30464044-30464524	GRCh38	ZBTB26-human	HepG2
										rs197374	ENCFF004JJW	chr9:22134107-22134587	GRCh38	ZBTB26-human	HepG2
										rs197439	ENCFF004JJW	chr9:22134107-22134587	GRCh38	ZBTB26-human	HepG2
										rs41276588	ENCFF004JJW	chr17:42760558-42761038	GRCh38	ZBTB26-human	HepG2
										rs835576	ENCFF004JJW	chr17:42760558-42761038	GRCh38	ZBTB26-human	HepG2
										rs80296758	ENCFF004JJW	chr9:22134107-22134587	GRCh38	ZBTB26-human	HepG2
										rs80031698	ENCFF004JJW	chr9:22134107-22134587	GRCh38	ZBTB26-human	HepG2
										rs72692811	ENCFF004JJW	chr11:65510651-65511131	GRCh38	ZBTB26-human	HepG2
										rs72692843	ENCFF004JJW	chr2:218312241-218312721	GRCh38	ZBTB26-human	HepG2
										rs45548131	ENCFF004JJW	chr9:94160711-94161191	GRCh38	ZBTB26-human	HepG2
										rs1046188	ENCFF004JJW	chr10:69515586-69516066	GRCh38	ZBTB26-human	HepG2
										rs12749306	ENCFF004JJW	chr12:123142411-123142891	GRCh38	ZBTB26-human	HepG2
										rs11264352	ENCFF004JJW	chr12:123142411-123142891	GRCh38	ZBTB26-human	HepG2
										rs10908461	ENCFF004JJW	chr15:75640133-75640613	GRCh38	ZBTB26-human	HepG2
										rs714515	ENCFF004JJW	chr17:76458482-76458962	GRCh38	ZBTB26-human	HepG2
										rs10911205	ENCFF004JJW	chr6:125789946-125790426	GRCh38	ZBTB26-human	HepG2
										rs4366285	ENCFF004JJW	chr10:97318900-97319380	GRCh38	ZBTB26-human	HepG2
										rs35812254	ENCFF004JJW	chr11:119057234-119057714	GRCh38	ZBTB26-human	HepG2
										rs1360704	ENCFF004JJW	chr10:12265684-12266164	GRCh38	ZBTB26-human	HepG2
										rs2274432	ENCFF004JJW	chr10:13527941-13528421	GRCh38	ZBTB26-human	HepG2
										rs704633	ENCFF004JJW	chr11:35404486-35404966	GRCh38	ZBTB26-human	HepG2
										rs2010432	ENCFF004JJW	chr17:37743371-37743851	GRCh38	ZBTB26-human	HepG2
										rs61817953	ENCFF004JJW	chr1:155285599-155286079	GRCh38	ZBTB26-human	HepG2
										rs3747631	ENCFF004JJW	chr1:149917557-149918037	GRCh38	ZBTB26-human	HepG2
										rs12031912	ENCFF004JJW	chr1:39408528-39409008	GRCh38	ZBTB26-human	HepG2
										rs4846567	ENCFF004JJW	chr9:136363577-136364057	GRCh38	ZBTB26-human	HepG2
										rs4846567	ENCFF004JJW	chr9:136363832-136364312	GRCh38	ZBTB26-human	HepG2
										rs77661869	ENCFF004JJW	chr19:1652686-1653166	GRCh38	ZBTB26-human	HepG2
										rs77661869	ENCFF004JJW	chr19:1652889-1653369	GRCh38	ZBTB26-human	HepG2
										rs10998840	ENCFF004JJW	chr9:122912991-122913471	GRCh38	ZBTB26-human	HepG2
										rs10998840	ENCFF004JJW	chr9:122913207-122913687	GRCh38	ZBTB26-human	HepG2
										rs827237	ENCFF004JJW	chr6:34223951-34224431	GRCh38	ZBTB26-human	HepG2
										rs827237	ENCFF004JJW	chr6:34224213-34224693	GRCh38	ZBTB26-human	HepG2
										rs11001417	ENCFF004JJW	chr2:218260790-218261270	GRCh38	ZBTB26-human	HepG2
										rs3824734	ENCFF004JJW	chr10:100101442-100101922	GRCh38	ZBTB26-human	HepG2
										rs3781229	ENCFF004JJW	chr10:100101442-100101922	GRCh38	ZBTB26-human	HepG2
										rs11597390	ENCFF004JJW	chr16:75464659-75465139	GRCh38	ZBTB26-human	HepG2
										rs633504	ENCFF004JJW	chr1:50977355-50977835	GRCh38	ZBTB26-human	HepG2
										rs10787289	ENCFF004JJW	chr17:78781513-78781993	GRCh38	ZBTB26-human	HepG2
										rs113102683	ENCFF004JJW	chr17:39553236-39553716	GRCh38	ZBTB26-human	HepG2
										rs11042596	ENCFF004JJW	chr22:31977043-31977523	GRCh38	ZBTB26-human	HepG2
										rs2299620	ENCFF004JJW	chr22:31977043-31977523	GRCh38	ZBTB26-human	HepG2
										rs99780	ENCFF004JJW	chr1:204506907-204507387	GRCh38	ZBTB26-human	HepG2
										rs11603334	ENCFF004JJW	chr6:43848130-43848610	GRCh38	ZBTB26-human	HepG2
										rs7109575	ENCFF004JJW	chr11:76768801-76769281	GRCh38	ZBTB26-human	HepG2
										rs643807	ENCFF004JJW	chr12:6608199-6608679	GRCh38	ZBTB26-human	HepG2
										rs12788118	ENCFF004JJW	chr9:95024229-95024750	GRCh38	ZBTB26-human	HepG2
										rs1440980	ENCFF004JJW	chr1:6613397-6613877	GRCh38	ZBTB26-human	HepG2
										rs3758711	ENCFF004JJW	chr1:6613397-6613877	GRCh38	ZBTB26-human	HepG2
										rs56228827	ENCFF004JJW	chr10:79335551-79336031	GRCh38	ZBTB26-human	HepG2
										rs10160769	ENCFF004JJW	chr10:79335551-79336031	GRCh38	ZBTB26-human	HepG2
										rs11217133	ENCFF004JJW	chr12:123075569-123076049	GRCh38	ZBTB26-human	HepG2
										rs1786141	ENCFF004JJW	chr8:134765373-134765853	GRCh38	ZBTB26-human	HepG2
										rs1784459	ENCFF004JJW	chr9:123087436-123087916	GRCh38	ZBTB26-human	HepG2
										rs59436997	ENCFF004JJW	chr11:76782808-76783288	GRCh38	ZBTB26-human	HepG2
										rs73264846	ENCFF004JJW	chr11:65558622-65559102	GRCh38	ZBTB26-human	HepG2
										rs2066827	ENCFF004JJW	chr12:123973072-123973552	GRCh38	ZBTB26-human	HepG2
										rs852816	ENCFF004JJW	chr15:63600480-63600960	GRCh38	ZBTB26-human	HepG2
										rs894737	ENCFF004JJW	chr2:67397159-67397333	GRCh38	ZBTB26-human	HepG2
										rs2197973	ENCFF004JJW	chr5:55691441-55691921	GRCh38	ZBTB26-human	HepG2
										rs11113776	ENCFF004JJW	chr5:56565439-56565919	GRCh38	ZBTB26-human	HepG2
										rs55834317	ENCFF004JJW	chr6:43838397-43838877	GRCh38	ZBTB26-human	HepG2
										rs79310463	ENCFF004JJW	chr8:94948468-94948948	GRCh38	ZBTB26-human	HepG2
										rs58639682	ENCFF004JJW	chr6:41039138-41039618	GRCh38	ZBTB26-human	HepG2
										rs4148856	ENCFF004JJW	chr2:43210511-43210991	GRCh38	ZBTB26-human	HepG2
										rs4148856	ENCFF004JJW	chr2:43210755-43211235	GRCh38	ZBTB26-human	HepG2
										rs1727294	ENCFF004JJW	chr1:149899386-149899866	GRCh38	ZBTB26-human	HepG2
										rs1716168	ENCFF004JJW	chr1:149899386-149899866	GRCh38	ZBTB26-human	HepG2
										rs7978610	ENCFF004JJW	chr1:149899386-149899866	GRCh38	ZBTB26-human	HepG2
										rs12823740	ENCFF004JJW	chr22:35301460-35301940	GRCh38	ZBTB26-human	HepG2
										rs3759468	ENCFF004JJW	chr19:49513047-49513527	GRCh38	ZBTB26-human	HepG2
										rs1056130	ENCFF004JJW	chr22:31977043-31977523	GRCh38	ZBTB26-human	HepG2
										rs373924172	ENCFF004JJW	chr2:67650765-67651245	GRCh38	ZBTB26-human	HepG2
										rs927483	ENCFF004JJW	chr11:76783842-76784322	GRCh38	ZBTB26-human	HepG2
										rs927484	ENCFF004JJW	chr11:76783842-76784322	GRCh38	ZBTB26-human	HepG2
										rs927484	ENCFF004JJW	chr11:76783596-76784076	GRCh38	ZBTB26-human	HepG2
										rs1215451	ENCFF004JJW	chr2:202178375-202178855	GRCh38	ZBTB26-human	HepG2
										rs1078514	ENCFF004JJW	chr15:52295496-52295976	GRCh38	ZBTB26-human	HepG2
										rs17122776	ENCFF004JJW	chr9:35748667-35749147	GRCh38	ZBTB26-human	HepG2
										rs17122779	ENCFF004JJW	chr9:35748667-35749147	GRCh38	ZBTB26-human	HepG2
										rs10137475	ENCFF004JJW	chr3:185175327-185175807	GRCh38	ZBTB26-human	HepG2
										rs9323524	ENCFF004JJW	chr3:185175327-185175807	GRCh38	ZBTB26-human	HepG2
										rs4906272	ENCFF004JJW	chr3:12288043-12288523	GRCh38	ZBTB26-human	HepG2
										rs34503276	ENCFF004JJW	chr14:22819607-22820087	GRCh38	ZBTB26-human	HepG2
										rs72704741	ENCFF004JJW	chr14:22819607-22820087	GRCh38	ZBTB26-human	HepG2
										rs1467561	ENCFF004JJW	chr14:22819607-22820087	GRCh38	ZBTB26-human	HepG2
										rs1136165	ENCFF004JJW	chr14:22819607-22820087	GRCh38	ZBTB26-human	HepG2
										rs3809481	ENCFF004JJW	chr14:22819607-22820087	GRCh38	ZBTB26-human	HepG2
										rs3809481	ENCFF004JJW	chr14:22819946-22820426	GRCh38	ZBTB26-human	HepG2
										rs3832983	ENCFF004JJW	chr11:1693149-1693629	GRCh38	ZBTB26-human	HepG2
										rs2444250	ENCFF004JJW	chr11:61776207-61776687	GRCh38	ZBTB26-human	HepG2
										rs149336329	ENCFF004JJW	chr11:61792568-61793048	GRCh38	ZBTB26-human	HepG2
										rs149336329	ENCFF004JJW	chr11:61792297-61792777	GRCh38	ZBTB26-human	HepG2
										rs4516170	ENCFF004JJW	chr11:61815200-61815680	GRCh38	ZBTB26-human	HepG2
										rs4516170	ENCFF004JJW	chr11:61814874-61815354	GRCh38	ZBTB26-human	HepG2
										rs77023030	ENCFF004JJW	chr1:149927689-149928169	GRCh38	ZBTB26-human	HepG2
										rs2456524	ENCFF004JJW	chr11:119067528-119068008	GRCh38	ZBTB26-human	HepG2
										rs2440317	ENCFF004JJW	chr11:119067528-119068008	GRCh38	ZBTB26-human	HepG2
										rs2591050	ENCFF004JJW	chr11:119067528-119068008	GRCh38	ZBTB26-human	HepG2
										rs34193806	ENCFF004JJW	chr11:119067528-119068008	GRCh38	ZBTB26-human	HepG2
										rs4984251	ENCFF004JJW	chr12:120978678-120979158	GRCh38	ZBTB26-human	HepG2
										rs28405144	ENCFF004JJW	chr8:102863776-102864256	GRCh38	ZBTB26-human	HepG2
										rs75219778	ENCFF004JJW	chr2:65435650-65436130	GRCh38	ZBTB26-human	HepG2
										rs62027209	ENCFF004JJW	chr2:65435650-65436130	GRCh38	ZBTB26-human	HepG2
										rs9944207	ENCFF004JJW	chr20:43589885-43590365	GRCh38	ZBTB26-human	HepG2
										rs13737	ENCFF004JJW	chr20:43589885-43590365	GRCh38	ZBTB26-human	HepG2
										rs11072553	ENCFF004JJW	chr20:44394394-44394879	GRCh38	ZBTB26-human	HepG2
										rs11072553	ENCFF004JJW	chr20:44394394-44394902	GRCh38	ZBTB26-human	HepG2
										rs11853287	ENCFF004JJW	chr7:90211541-90212021	GRCh38	ZBTB26-human	HepG2
										rs12904088	ENCFF004JJW	chr1:111747037-111747517	GRCh38	ZBTB26-human	HepG2
										rs12904088	ENCFF004JJW	chr1:111747245-111747725	GRCh38	ZBTB26-human	HepG2
										rs4932144	ENCFF004JJW	chr1:111755830-111756310	GRCh38	ZBTB26-human	HepG2
										rs4932143	ENCFF004JJW	chr1:111738081-111738561	GRCh38	ZBTB26-human	HepG2
										rs72630489	ENCFF004JJW	chr4:184793040-184793520	GRCh38	ZBTB26-human	HepG2
										rs4984981	ENCFF004JJW	chr4:184793040-184793520	GRCh38	ZBTB26-human	HepG2
										rs7198606	ENCFF004JJW	chr16:30407863-30408343	GRCh38	ZBTB26-human	HepG2
										rs201131521	ENCFF004JJW	chr17:43377277-43377757	GRCh38	ZBTB26-human	HepG2
										rs56404918	ENCFF004JJW	chr12:12717919-12718399	GRCh38	ZBTB26-human	HepG2
										rs55719896	ENCFF004JJW	chr12:12717919-12718399	GRCh38	ZBTB26-human	HepG2
										rs55830740	ENCFF004JJW	chr12:12717919-12718399	GRCh38	ZBTB26-human	HepG2
										rs3814877	ENCFF004JJW	chr4:17810661-17811141	GRCh38	ZBTB26-human	HepG2
										rs8056349	ENCFF004JJW	chr9:134056083-134056563	GRCh38	ZBTB26-human	HepG2
										rs111283203	ENCFF004JJW	chr5:138095535-138096015	GRCh38	ZBTB26-human	HepG2
										rs113912503	ENCFF004JJW	chr2:151289436-151289916	GRCh38	ZBTB26-human	HepG2
										rs8061569	ENCFF004JJW	chr7:100693408-100693888	GRCh38	ZBTB26-human	HepG2
										rs72802352	ENCFF004JJW	chr1:6603216-6603696	GRCh38	ZBTB26-human	HepG2
										rs11646052	ENCFF004JJW	chr4:102828083-102828563	GRCh38	ZBTB26-human	HepG2
										rs11646052	ENCFF004JJW	chr4:102828282-102828762	GRCh38	ZBTB26-human	HepG2
										rs9937296	ENCFF004JJW	chr4:102828083-102828563	GRCh38	ZBTB26-human	HepG2
										rs9937296	ENCFF004JJW	chr4:102828282-102828762	GRCh38	ZBTB26-human	HepG2
										rs9892466	ENCFF004JJW	chr4:102827313-102827793	GRCh38	ZBTB26-human	HepG2
										rs2292351	ENCFF004JJW	chr11:2837204-2837684	GRCh38	ZBTB26-human	HepG2
										rs77086571	ENCFF004JJW	chr11:2837204-2837684	GRCh38	ZBTB26-human	HepG2
										rs74577409	ENCFF004JJW	chr11:2837204-2837684	GRCh38	ZBTB26-human	HepG2
										rs13342232	ENCFF004JJW	chr9:122912991-122913471	GRCh38	ZBTB26-human	HepG2
										rs13342232	ENCFF004JJW	chr9:122913207-122913687	GRCh38	ZBTB26-human	HepG2
										rs11263763	ENCFF004JJW	chr1:184051439-184051919	GRCh38	ZBTB26-human	HepG2
										rs2303316	ENCFF004JJW	chr12:56752053-56752533	GRCh38	ZBTB26-human	HepG2
										rs2061873	ENCFF004JJW	chr1:11262559-11263039	GRCh38	ZBTB26-human	HepG2
										rs312826	ENCFF004JJW	chr17:39547903-39548383	GRCh38	ZBTB26-human	HepG2
										rs11077394	ENCFF004JJW	chr6:160386570-160387050	GRCh38	ZBTB26-human	HepG2
										rs303760	ENCFF004JJW	chr7:148699426-148699906	GRCh38	ZBTB26-human	HepG2
										rs7236903	ENCFF004JJW	chr15:52790267-52790747	GRCh38	ZBTB26-human	HepG2
										rs7236903	ENCFF004JJW	chr15:52790047-52790527	GRCh38	ZBTB26-human	HepG2
										rs2115107	ENCFF004JJW	chr15:52790267-52790747	GRCh38	ZBTB26-human	HepG2
										rs2115107	ENCFF004JJW	chr15:52790047-52790527	GRCh38	ZBTB26-human	HepG2
										rs10408179	ENCFF004JJW	chr11:119057234-119057714	GRCh38	ZBTB26-human	HepG2
										rs55731973	ENCFF004JJW	chr15:57306122-57306602	GRCh38	ZBTB26-human	HepG2
										rs10865550	ENCFF004JJW	chr8:102863776-102864256	GRCh38	ZBTB26-human	HepG2
										rs10865550	ENCFF004JJW	chr8:102864040-102864520	GRCh38	ZBTB26-human	HepG2
										rs10865551	ENCFF004JJW	chr8:102863776-102864256	GRCh38	ZBTB26-human	HepG2
										rs10865551	ENCFF004JJW	chr8:102864040-102864520	GRCh38	ZBTB26-human	HepG2
										rs7579323	ENCFF004JJW	chr2:65070028-65070508	GRCh38	ZBTB26-human	HepG2
										rs1260326	ENCFF004JJW	chr2:65070312-65070792	GRCh38	ZBTB26-human	HepG2
										rs3953604	ENCFF004JJW	chr8:71547180-71547660	GRCh38	ZBTB26-human	HepG2
										rs921069	ENCFF004JJW	chr5:56565439-56565919	GRCh38	ZBTB26-human	HepG2
										rs921068	ENCFF004JJW	chr8:94948468-94948948	GRCh38	ZBTB26-human	HepG2
										rs12185577	ENCFF004JJW	chr18:23503713-23504193	GRCh38	ZBTB26-human	HepG2
										rs13016812	ENCFF004JJW	chr17:77375869-77376349	GRCh38	ZBTB26-human	HepG2
										rs1430780	ENCFF004JJW	chr5:177086859-177087339	GRCh38	ZBTB26-human	HepG2
										rs34132287	ENCFF004JJW	chr5:134525897-134526377	GRCh38	ZBTB26-human	HepG2
										rs7567461	ENCFF004JJW	chr5:134525897-134526377	GRCh38	ZBTB26-human	HepG2
										rs62157782	ENCFF004JJW	chr2:112049492-112049972	GRCh38	ZBTB26-human	HepG2
										rs62157782	ENCFF004JJW	chr2:112049201-112049681	GRCh38	ZBTB26-human	HepG2
										rs7577837	ENCFF004JJW	chr7:157138236-157138716	GRCh38	ZBTB26-human	HepG2
										rs2278090	ENCFF004JJW	chr20:62642247-62642727	GRCh38	ZBTB26-human	HepG2
										rs2113508	ENCFF004JJW	chr3:149480345-149480825	GRCh38	ZBTB26-human	HepG2
										rs13384965	ENCFF004JJW	chr2:636764-637244	GRCh38	ZBTB26-human	HepG2
										rs12692737	ENCFF004JJW	chr17:39553548-39554028	GRCh38	ZBTB26-human	HepG2
										rs7586085	ENCFF004JJW	chr2:636764-637244	GRCh38	ZBTB26-human	HepG2
										rs12185748	ENCFF004JJW	chr2:636764-637244	GRCh38	ZBTB26-human	HepG2
										rs201580457	ENCFF004JJW	chr9:94165695-94166175	GRCh38	ZBTB26-human	HepG2
										rs12466003	ENCFF004JJW	chr11:69638929-69639409	GRCh38	ZBTB26-human	HepG2
										rs11554825	ENCFF004JJW	chr8:22604421-22604901	GRCh38	ZBTB26-human	HepG2
										rs11554825	ENCFF004JJW	chr8:22604629-22605109	GRCh38	ZBTB26-human	HepG2
										rs13419763	ENCFF004JJW	chr17:36544720-36545200	GRCh38	ZBTB26-human	HepG2
										rs992157	ENCFF004JJW	chr17:36544720-36545200	GRCh38	ZBTB26-human	HepG2
										rs10206064	ENCFF004JJW	chr17:36544720-36545200	GRCh38	ZBTB26-human	HepG2
										rs4996257	ENCFF004JJW	chr1:28736534-28737014	GRCh38	ZBTB26-human	HepG2
										rs145013566	ENCFF004JJW	chr10:97318900-97319380	GRCh38	ZBTB26-human	HepG2
										rs10932772	ENCFF004JJW	chr14:91417244-91417724	GRCh38	ZBTB26-human	HepG2
										rs2943654	ENCFF004JJW	chr14:91417244-91417724	GRCh38	ZBTB26-human	HepG2
										rs838718	ENCFF004JJW	chr1:204618141-204618621	GRCh38	ZBTB26-human	HepG2
										rs6137102	ENCFF004JJW	chr1:204618141-204618621	GRCh38	ZBTB26-human	HepG2
										rs6065630	ENCFF004JJW	chr20:43590686-43591166	GRCh38	ZBTB26-human	HepG2
										rs3752562	ENCFF004JJW	chr6:125748125-125748605	GRCh38	ZBTB26-human	HepG2
										rs4560183	ENCFF004JJW	chr11:76784149-76784629	GRCh38	ZBTB26-human	HepG2
										rs191830490	ENCFF004JJW	chr9:134025454-134025934	GRCh38	ZBTB26-human	HepG2
										rs6031558	ENCFF004JJW	chr9:134025223-134025703	GRCh38	ZBTB26-human	HepG2
										rs6031558	ENCFF004JJW	chr9:134025454-134025934	GRCh38	ZBTB26-human	HepG2
										rs6020369	ENCFF004JJW	chr9:134025223-134025703	GRCh38	ZBTB26-human	HepG2
										rs6020369	ENCFF004JJW	chr9:134025454-134025934	GRCh38	ZBTB26-human	HepG2
										rs6122141	ENCFF004JJW	chr15:43370299-43370779	GRCh38	ZBTB26-human	HepG2
										rs73322872	ENCFF004JJW	chr10:92240090-92240570	GRCh38	ZBTB26-human	HepG2
										rs73322872	ENCFF004JJW	chr10:92239729-92240209	GRCh38	ZBTB26-human	HepG2
										rs4818837	ENCFF004JJW	chr12:121133083-121133563	GRCh38	ZBTB26-human	HepG2
										rs6519802	ENCFF004JJW	chr11:69644220-69644700	GRCh38	ZBTB26-human	HepG2
										rs55645000	ENCFF004JJW	chr5:56512180-56512660	GRCh38	ZBTB26-human	HepG2
										rs142944126	ENCFF004JJW	chr20:43657357-43657837	GRCh38	ZBTB26-human	HepG2
										rs117535757	ENCFF004JJW	chr9:134025223-134025703	GRCh38	ZBTB26-human	HepG2
										rs117535757	ENCFF004JJW	chr9:134025454-134025934	GRCh38	ZBTB26-human	HepG2
										rs117117069	ENCFF004JJW	chr3:196081849-196082329	GRCh38	ZBTB26-human	HepG2
										rs79526483	ENCFF004JJW	chr16:53434774-53435254	GRCh38	ZBTB26-human	HepG2
										rs138733	ENCFF004JJW	chr12:122966197-122966677	GRCh38	ZBTB26-human	HepG2
										rs7647481	ENCFF004JJW	chr15:52294717-52295197	GRCh38	ZBTB26-human	HepG2
										rs7649970	ENCFF004JJW	chr20:43583853-43584333	GRCh38	ZBTB26-human	HepG2
										rs4684848	ENCFF004JJW	chr5:56512180-56512660	GRCh38	ZBTB26-human	HepG2
										rs17010188	ENCFF004JJW	chr16:71600766-71601246	GRCh38	ZBTB26-human	HepG2
										rs2208	ENCFF004JJW	chr17:36486261-36486741	GRCh38	ZBTB26-human	HepG2
										rs2208	ENCFF004JJW	chr17:36486462-36486942	GRCh38	ZBTB26-human	HepG2
										rs11917335	ENCFF004JJW	chr21:46393646-46394126	GRCh38	ZBTB26-human	HepG2
										rs9866183	ENCFF004JJW	chr22:31970001-31970481	GRCh38	ZBTB26-human	HepG2
										rs11127959	ENCFF004JJW	chr14:102909417-102909897	GRCh38	ZBTB26-human	HepG2
										rs1437048	ENCFF004JJW	chr15:89828355-89828835	GRCh38	ZBTB26-human	HepG2
										rs7635354	ENCFF004JJW	chr2:218297897-218298377	GRCh38	ZBTB26-human	HepG2
										rs651490	ENCFF004JJW	chr3:171026872-171027352	GRCh38	ZBTB26-human	HepG2
										rs651490	ENCFF004JJW	chr3:171026550-171027030	GRCh38	ZBTB26-human	HepG2
										rs686088	ENCFF004JJW	chr3:170997843-170998323	GRCh38	ZBTB26-human	HepG2
										rs548288	ENCFF004JJW	chr3:170997843-170998323	GRCh38	ZBTB26-human	HepG2
										rs6790398	ENCFF004JJW	chr3:136250881-136251361	GRCh38	ZBTB26-human	HepG2
										rs4678409	ENCFF004JJW	chr6:160348182-160348662	GRCh38	ZBTB26-human	HepG2
										rs6763780	ENCFF004JJW	chr2:202265504-202265984	GRCh38	ZBTB26-human	HepG2
										rs35815132	ENCFF004JJW	chr16:28835265-28835745	GRCh38	ZBTB26-human	HepG2
										rs34897827	ENCFF004JJW	chr19:47112910-47113390	GRCh38	ZBTB26-human	HepG2
										rs1451762	ENCFF004JJW	chr3:23272283-23272763	GRCh38	ZBTB26-human	HepG2
										rs5396	ENCFF004JJW	chr11:69640938-69641418	GRCh38	ZBTB26-human	HepG2
										rs12635614	ENCFF004JJW	chr19:19366751-19367231	GRCh38	ZBTB26-human	HepG2
										rs16859748	ENCFF004JJW	chr16:28835265-28835745	GRCh38	ZBTB26-human	HepG2
										rs7646518	ENCFF004JJW	chr12:118052360-118052840	GRCh38	ZBTB26-human	HepG2
										rs60331633	ENCFF004JJW	chr10:63115684-63116164	GRCh38	ZBTB26-human	HepG2
										rs41300395	ENCFF004JJW	chr12:6554150-6554630	GRCh38	ZBTB26-human	HepG2
										rs41297529	ENCFF004JJW	chr20:43657357-43657837	GRCh38	ZBTB26-human	HepG2
										rs41297529	ENCFF004JJW	chr20:43657581-43658061	GRCh38	ZBTB26-human	HepG2
										rs7656416	ENCFF004JJW	chr20:44370586-44371066	GRCh38	ZBTB26-human	HepG2
										rs6824707	ENCFF004JJW	chr20:62642032-62642512	GRCh38	ZBTB26-human	HepG2
										rs6824707	ENCFF004JJW	chr20:62642247-62642727	GRCh38	ZBTB26-human	HepG2
										rs10009426	ENCFF004JJW	chr20:62642032-62642512	GRCh38	ZBTB26-human	HepG2
										rs10009426	ENCFF004JJW	chr20:62642247-62642727	GRCh38	ZBTB26-human	HepG2
										rs10434449	ENCFF004JJW	chr20:2140515-2140995	GRCh38	ZBTB26-human	HepG2
										rs2271045	ENCFF004JJW	chr5:79133526-79134006	GRCh38	ZBTB26-human	HepG2
										rs6825315	ENCFF004JJW	chr1:26111760-26112240	GRCh38	ZBTB26-human	HepG2
										rs28600948	ENCFF004JJW	chr15:75578821-75579301	GRCh38	ZBTB26-human	HepG2
										rs28600948	ENCFF004JJW	chr15:75579119-75579599	GRCh38	ZBTB26-human	HepG2
										rs1996617	ENCFF004JJW	chr16:28863176-28863656	GRCh38	ZBTB26-human	HepG2
										rs6854028	ENCFF004JJW	chr17:7836746-7837226	GRCh38	ZBTB26-human	HepG2
										rs884872	ENCFF004JJW	chr2:112056191-112056671	GRCh38	ZBTB26-human	HepG2
										rs11938697	ENCFF004JJW	chr3:15859068-15859548	GRCh38	ZBTB26-human	HepG2
										rs10012624	ENCFF004JJW	chr5:53478677-53479157	GRCh38	ZBTB26-human	HepG2
										rs10012528	ENCFF004JJW	chr6:107115809-107116289	GRCh38	ZBTB26-human	HepG2
										rs72614904	ENCFF004JJW	chr7:4641976-4642456	GRCh38	ZBTB26-human	HepG2
										rs7695096	ENCFF004JJW	chr11:74948836-74949316	GRCh38	ZBTB26-human	HepG2
										rs7695096	ENCFF004JJW	chr11:74949037-74949517	GRCh38	ZBTB26-human	HepG2
										rs223387	ENCFF004JJW	chr9:19049067-19049547	GRCh38	ZBTB26-human	HepG2
										rs223434	ENCFF004JJW	chr2:636764-637244	GRCh38	ZBTB26-human	HepG2
										rs223332	ENCFF004JJW	chr12:123043558-123044038	GRCh38	ZBTB26-human	HepG2
										rs223464	ENCFF004JJW	chr12:133129951-133130431	GRCh38	ZBTB26-human	HepG2
										rs223464	ENCFF004JJW	chr12:133130156-133130636	GRCh38	ZBTB26-human	HepG2
										rs17250977	ENCFF004JJW	chr19:45657276-45657756	GRCh38	ZBTB26-human	HepG2
										rs252924	ENCFF004JJW	chr3:138348001-138348481	GRCh38	ZBTB26-human	HepG2
										rs3936511	ENCFF004JJW	chr4:51844656-51845136	GRCh38	ZBTB26-human	HepG2
										rs4976033	ENCFF004JJW	chr8:94949410-94949890	GRCh38	ZBTB26-human	HepG2
										rs4976033	ENCFF004JJW	chr8:94949684-94950164	GRCh38	ZBTB26-human	HepG2
										rs34358	ENCFF004JJW	chr9:22134107-22134587	GRCh38	ZBTB26-human	HepG2
										rs5868780	ENCFF004JJW	chr11:72752126-72752606	GRCh38	ZBTB26-human	HepG2
										rs7732130	ENCFF004JJW	chr11:1693746-1694226	GRCh38	ZBTB26-human	HepG2
										rs7732130	ENCFF004JJW	chr11:1693986-1694466	GRCh38	ZBTB26-human	HepG2
										rs617219	ENCFF004JJW	chr12:49868938-49869418	GRCh38	ZBTB26-human	HepG2
										rs3733892	ENCFF004JJW	chr10:122375200-122375680	GRCh38	ZBTB26-human	HepG2
										rs3135911	ENCFF004JJW	chr18:65751291-65751771	GRCh38	ZBTB26-human	HepG2
										rs9379084	ENCFF004JJW	chr1:149927689-149928169	GRCh38	ZBTB26-human	HepG2
										rs9379082	ENCFF004JJW	chr1:150021136-150021616	GRCh38	ZBTB26-human	HepG2
										rs9379082	ENCFF004JJW	chr1:150021338-150021818	GRCh38	ZBTB26-human	HepG2
										rs998584	ENCFF004JJW	chr20:64062674-64063154	GRCh38	ZBTB26-human	HepG2
										rs1317983	ENCFF004JJW	chr11:2837204-2837684	GRCh38	ZBTB26-human	HepG2
										rs1797145	ENCFF004JJW	chr9:136354463-136354943	GRCh38	ZBTB26-human	HepG2
										rs1300126	ENCFF004JJW	chr9:136352444-136352924	GRCh38	ZBTB26-human	HepG2
										rs59370398	ENCFF004JJW	chr17:7886174-7886654	GRCh38	ZBTB26-human	HepG2
										rs80196932	ENCFF004JJW	chr1:172390087-172390567	GRCh38	ZBTB26-human	HepG2
										rs555754	ENCFF004JJW	chr2:112049492-112049972	GRCh38	ZBTB26-human	HepG2
										rs555754	ENCFF004JJW	chr2:112049201-112049681	GRCh38	ZBTB26-human	HepG2
										rs655185	ENCFF004JJW	chr2:18520624-18521104	GRCh38	ZBTB26-human	HepG2
										rs1004558	ENCFF004JJW	chr3:185797010-185797490	GRCh38	ZBTB26-human	HepG2
										rs1004558	ENCFF004JJW	chr3:185796767-185797247	GRCh38	ZBTB26-human	HepG2
										rs59178327	ENCFF004JJW	chr6:34248443-34248923	GRCh38	ZBTB26-human	HepG2
										rs3735901	ENCFF004JJW	chr8:144285103-144285583	GRCh38	ZBTB26-human	HepG2
										rs6989630	ENCFF004JJW	chr10:110918573-110919053	GRCh38	ZBTB26-human	HepG2
										rs28540646	ENCFF004JJW	chr12:117968707-117969187	GRCh38	ZBTB26-human	HepG2
										rs10097617	ENCFF004JJW	chr11:13297916-13298396	GRCh38	ZBTB26-human	HepG2
										rs7828303	ENCFF004JJW	chr16:53503505-53503985	GRCh38	ZBTB26-human	HepG2
										rs7828303	ENCFF004JJW	chr16:53503222-53503702	GRCh38	ZBTB26-human	HepG2
										rs10757283	ENCFF004JJW	chr10:70888194-70888674	GRCh38	ZBTB26-human	HepG2
										rs10757283	ENCFF004JJW	chr10:70888483-70888963	GRCh38	ZBTB26-human	HepG2
										rs10757282	ENCFF004JJW	chr10:70887885-70888365	GRCh38	ZBTB26-human	HepG2
										rs7019778	ENCFF004JJW	chr2:233387875-233388355	GRCh38	ZBTB26-human	HepG2
										rs7019778	ENCFF004JJW	chr2:233387549-233388029	GRCh38	ZBTB26-human	HepG2
										rs10811660	ENCFF004JJW	chr3:186108726-186109206	GRCh38	ZBTB26-human	HepG2
										rs10811661	ENCFF004JJW	chr3:186108726-186109206	GRCh38	ZBTB26-human	HepG2
										rs10811662	ENCFF004JJW	chr6:43838397-43838877	GRCh38	ZBTB26-human	HepG2
										rs10811662	ENCFF004JJW	chr6:43838602-43839082	GRCh38	ZBTB26-human	HepG2
										rs1570247	ENCFF004JJW	chr8:94948468-94948948	GRCh38	ZBTB26-human	HepG2
										rs1570246	ENCFF004JJW	chr8:94948468-94948948	GRCh38	ZBTB26-human	HepG2
										rs10821310	ENCFF004JJW	chr8:94948468-94948948	GRCh38	ZBTB26-human	HepG2
										rs36030019	ENCFF004JJW	chr2:42979450-42979930	GRCh38	ZBTB26-human	HepG2
										rs10993074	ENCFF004JJW	chr2:42979450-42979930	GRCh38	ZBTB26-human	HepG2
										rs2487387	ENCFF004JJW	chr6:7219278-7219758	GRCh38	ZBTB26-human	HepG2
										rs2487387	ENCFF004JJW	chr6:7219508-7219988	GRCh38	ZBTB26-human	HepG2
										rs10125388	ENCFF004JJW	chr6:41065792-41066272	GRCh38	ZBTB26-human	HepG2
										rs379417	ENCFF004JJW	chr6:43851031-43851511	GRCh38	ZBTB26-human	HepG2
										rs1135314	ENCFF004JJW	chr5:56565439-56565919	GRCh38	ZBTB26-human	HepG2
										rs28429551	ENCFF004JJW	chr5:56565439-56565919	GRCh38	ZBTB26-human	HepG2
										NA	ENCFF004JJW	chr15:89874932-89875412	GRCh38	ZBTB26-human	HepG2
										NA	ENCFF004JJW	chr15:89875172-89875652	GRCh38	ZBTB26-human	HepG2
										NA	ENCFF004JJW	chr17:78724212-78724692	GRCh38	ZBTB26-human	HepG2
										NA	ENCFF004JJW	chr17:78724412-78724892	GRCh38	ZBTB26-human	HepG2
										NA	ENCFF004JJW	chr17:79926170-79926650	GRCh38	ZBTB26-human	HepG2
										NA	ENCFF004JJW	chr17:4908956-4909436	GRCh38	ZBTB26-human	HepG2
										NA	ENCFF004JJW	chr16:88487916-88488252	GRCh38	ZBTB26-human	HepG2
										NA	ENCFF004JJW	chr11:61828952-61829432	GRCh38	ZBTB26-human	HepG2
										NA	ENCFF004JJW	chr6:43789684-43790164	GRCh38	ZBTB26-human	HepG2
										rs6691249	ENCFF004LNW	chr2:208025298-208025808	GRCh38	SATB2-human	HepG2
										rs116475050	ENCFF004LNW	chr1:155262113-155262623	GRCh38	SATB2-human	HepG2
										rs10908461	ENCFF004LNW	chr15:75640110-75640620	GRCh38	SATB2-human	HepG2
										rs10911205	ENCFF004LNW	chr6:125790215-125790725	GRCh38	SATB2-human	HepG2
										rs4846567	ENCFF004LNW	chr9:136363600-136364110	GRCh38	SATB2-human	HepG2
										rs77661869	ENCFF004LNW	chr19:1652895-1653405	GRCh38	SATB2-human	HepG2
										rs3824734	ENCFF004LNW	chr10:100101592-100102102	GRCh38	SATB2-human	HepG2
										rs3781229	ENCFF004LNW	chr10:100101592-100102102	GRCh38	SATB2-human	HepG2
										rs633504	ENCFF004LNW	chr1:50977701-50978211	GRCh38	SATB2-human	HepG2
										rs852816	ENCFF004LNW	chr15:63600458-63600968	GRCh38	SATB2-human	HepG2
										rs2071449	ENCFF004LNW	chr3:152385642-152386152	GRCh38	SATB2-human	HepG2
										rs3900976	ENCFF004LNW	chr2:218269803-218270313	GRCh38	SATB2-human	HepG2
										rs1078514	ENCFF004LNW	chr15:52295055-52295565	GRCh38	SATB2-human	HepG2
										rs75219778	ENCFF004LNW	chr2:65435631-65436141	GRCh38	SATB2-human	HepG2
										rs62027209	ENCFF004LNW	chr2:65435631-65436141	GRCh38	SATB2-human	HepG2
										rs11072553	ENCFF004LNW	chr20:44394454-44394964	GRCh38	SATB2-human	HepG2
										rs4932144	ENCFF004LNW	chr1:111755720-111756230	GRCh38	SATB2-human	HepG2
										rs9892466	ENCFF004LNW	chr4:102827292-102827802	GRCh38	SATB2-human	HepG2
										rs11263763	ENCFF004LNW	chr1:184051469-184051979	GRCh38	SATB2-human	HepG2
										rs11326552	ENCFF004LNW	chr19:12945633-12946143	GRCh38	SATB2-human	HepG2
										rs201580457	ENCFF004LNW	chr9:94165575-94166085	GRCh38	SATB2-human	HepG2
										rs1037416	ENCFF004LNW	chr6:125790584-125791094	GRCh38	SATB2-human	HepG2
										rs1037416	ENCFF004LNW	chr6:125790215-125790725	GRCh38	SATB2-human	HepG2
										rs4996257	ENCFF004LNW	chr1:28736589-28737099	GRCh38	SATB2-human	HepG2
										rs142944126	ENCFF004LNW	chr20:43657220-43657730	GRCh38	SATB2-human	HepG2
										rs142944126	ENCFF004LNW	chr20:43657430-43657940	GRCh38	SATB2-human	HepG2
										rs6790398	ENCFF004LNW	chr3:136250889-136251399	GRCh38	SATB2-human	HepG2
										rs6763780	ENCFF004LNW	chr2:202265532-202266042	GRCh38	SATB2-human	HepG2
										rs5396	ENCFF004LNW	chr11:69640939-69641449	GRCh38	SATB2-human	HepG2
										rs41297529	ENCFF004LNW	chr20:43657220-43657730	GRCh38	SATB2-human	HepG2
										rs41297529	ENCFF004LNW	chr20:43657430-43657940	GRCh38	SATB2-human	HepG2
										rs2074974	ENCFF004LNW	chr20:43590400-43590910	GRCh38	SATB2-human	HepG2
										rs6554321	ENCFF004LNW	chr20:43590400-43590910	GRCh38	SATB2-human	HepG2
										rs72614904	ENCFF004LNW	chr7:4641746-4642256	GRCh38	SATB2-human	HepG2
										rs223434	ENCFF004LNW	chr2:636862-637372	GRCh38	SATB2-human	HepG2
										rs223464	ENCFF004LNW	chr12:133130377-133130887	GRCh38	SATB2-human	HepG2
										rs881858	ENCFF004LNW	chr2:65056514-65057024	GRCh38	SATB2-human	HepG2
										rs474513	ENCFF004LNW	chr2:65430838-65431348	GRCh38	SATB2-human	HepG2
										rs28471687	ENCFF004LNW	chr11:14500231-14500741	GRCh38	SATB2-human	HepG2
										rs28471687	ENCFF004LNW	chr11:14500432-14500942	GRCh38	SATB2-human	HepG2
										rs10811660	ENCFF004LNW	chr3:186108578-186109088	GRCh38	SATB2-human	HepG2
										rs10811661	ENCFF004LNW	chr3:186108578-186109088	GRCh38	SATB2-human	HepG2
										NA	ENCFF004LNW	chr3:184017308-184017818	GRCh38	SATB2-human	HepG2
										NA	ENCFF004LNW	chr16:88487918-88488247	GRCh38	SATB2-human	HepG2
										rs2076363	ENCFF004QJZ	chr4:51844478-51845114	GRCh38	GMEB1-human	HepG2
										rs148748142	ENCFF004QJZ	chr7:44200747-44201061	GRCh38	GMEB1-human	HepG2
										rs2294532	ENCFF004QJZ	chr8:94949278-94949914	GRCh38	GMEB1-human	HepG2
										rs12041740	ENCFF004QJZ	chr8:94949278-94949914	GRCh38	GMEB1-human	HepG2
										rs10916780	ENCFF004QJZ	chr2:43000467-43001103	GRCh38	GMEB1-human	HepG2
										rs10916780	ENCFF004QJZ	chr2:43000775-43001411	GRCh38	GMEB1-human	HepG2
										rs3008235	ENCFF004QJZ	chr2:218293204-218293840	GRCh38	GMEB1-human	HepG2
										rs3008235	ENCFF004QJZ	chr2:218292937-218293573	GRCh38	GMEB1-human	HepG2
										rs6691249	ENCFF004QJZ	chr2:208025414-208025732	GRCh38	GMEB1-human	HepG2
										rs6691249	ENCFF004QJZ	chr2:208025456-208026092	GRCh38	GMEB1-human	HepG2
										rs2242576	ENCFF004QJZ	chr11:2097427-2098063	GRCh38	GMEB1-human	HepG2
										rs10908461	ENCFF004QJZ	chr15:75639808-75640444	GRCh38	GMEB1-human	HepG2
										rs10908461	ENCFF004QJZ	chr15:75640009-75640645	GRCh38	GMEB1-human	HepG2
										rs7546252	ENCFF004QJZ	chr16:56425364-56426000	GRCh38	GMEB1-human	HepG2
										rs4366285	ENCFF004QJZ	chr10:97318836-97319472	GRCh38	GMEB1-human	HepG2
										rs35812254	ENCFF004QJZ	chr11:119057256-119057542	GRCh38	GMEB1-human	HepG2
										rs12031912	ENCFF004QJZ	chr1:39408357-39408993	GRCh38	GMEB1-human	HepG2
										rs2481095	ENCFF004QJZ	chr16:56425364-56426000	GRCh38	GMEB1-human	HepG2
										rs11257655	ENCFF004QJZ	chr16:56425364-56426000	GRCh38	GMEB1-human	HepG2
										rs59113396	ENCFF004QJZ	chr1:26695295-26695931	GRCh38	GMEB1-human	HepG2
										rs77661869	ENCFF004QJZ	chr19:1652575-1653211	GRCh38	GMEB1-human	HepG2
										rs77661869	ENCFF004QJZ	chr19:1652776-1653412	GRCh38	GMEB1-human	HepG2
										rs10998840	ENCFF004QJZ	chr9:122912990-122913626	GRCh38	GMEB1-human	HepG2
										rs827237	ENCFF004QJZ	chr6:34223942-34224578	GRCh38	GMEB1-human	HepG2
										rs12414178	ENCFF004QJZ	chr1:150010519-150011155	GRCh38	GMEB1-human	HepG2
										rs11597390	ENCFF004QJZ	chr16:75464404-75465018	GRCh38	GMEB1-human	HepG2
[truncated: 589,206+ more rows]

## Sheet: ESM_Table 9
gene_name	Thomsen_2016_endocbh1_rnai_screen_hits	miguelescalada_islet_pchic	gwas_catalog	open_targets_t2d
[truncated: 201 more rows]

[truncated: 3 more sheets: ESM_Table 10, ESM_Table 11, ESM_Table 12]
